# Supplementary material for: Blocking NS3–NS4B interaction inhibits dengue virus in non-human primates
Source: Nature. 2023 Mar 15;615(7953):678–86. doi: 10.1038/s41586-023-05790-6 (PMC10033419; doi:10.1038/s41586-023-05790-6)
Supplement: Supplementary file 3 — Source data for Supplementary Table 2. [file 41586_2023_5790_MOESM3_ESM.xlsx]

## Sheet: Supplementary Table 2
Supplementary Table 2-Antiviral activity against a panel of clinical isolates
	In vitro antiviral activity against a panel of clinical isolates
	EC50 (nM) JNJ-64281802	DENV-1				DENV-2						DENV-3				DENV-4
	EXP NUMBER	Djibouti (G1)	Malaysia ISA (G3)	Indonesia (G4)	Toulon France (G5)	Martinique (Asian America)	Trinidad/ Tobago (American)	Toulon France (Cosmopolitan)	Thailand (Asian I)	Papouasie (Asian II) ISA	Malaysia (Sylvatic) ISA	Malaysia (G1)	DV-3 Thailand (G2)	Bolivia (G3)	Brasil ISA (G5)	Malaysia (GIIa)	Martinique (GIIb)	Brasil (GIIb)	Thailand (G3) ISA	Malaysia (GS) ISA	India (G1)
	EXP 20160301	NA		0.436684		1.81806	NA							1.71789			NA	0.577608
	EXP 20160628					0.257126
	EXP 20161024	NA	1.62148	0.239003	<0.04	0.503186	NA	0.052808	NA	<0.04	0.0650026	1.60397	1.8458	0.112342	2.74438	1.32119			NA	0.963136
	EXP 20161024 bis				0.604767														53.1205
	EXP 20170228	0.16787	1.05672	<0.04	NA	0.628949	NA	<0.04	NA	NA	NA	0.953457	1.50916	NA	0.761666	0.317153			NA	0.363737
	EXP 20170713 EXP1																				<0.04
	EXP 20170713 EXP2																				NA
	EXP 20180416 test 1	0.246361					0.00514721		1.64565	<0.04	0.0618359							0.463972	36.5956		0.192608
	EXP 20180416 test 2								1.15938												<0.04
NEW DATA	EXP 20180828			<0.040	0.04		0.12	<0.04
	Average (nM)	0.207115	1.3391	<0.19	<0.23	0.801831	0.0625736	< 0.044	1.40252	<0.040	0.0634192	1.27872	1.67748	0.915114	1.75302	0.819173	NA	0.52079	44.858	0.663436	<0.090
	Median (nM)	0.207115	1.3391	x-1	<0,04	0.566067	0.0625736	< 0.040	1.40252	<0,040	0.0634192	1.27872	1.67748	0.915114	1.75302	0.819173	NA	0.52079	44.858	0.663436	<0.040
	IQR	0,17-0,25	1,1-1,62	<0,040-0,34	<0.040-0,60	0,38-1,2	0,0051-0,12	< 0.040-0,053	1,2-1,7	<0,040-<0,040	0,062-0,065	0,95-1,6	1,5-1,8	0,11-1,7	0,76-2,7	0,32-1,3		0,46-0,58	37-53	0,39-0,96	<0,040-0,19
	N	2	2	4	3	4	2	3	2	2	2	2	2	2	2	2		2	2	2	3
	STDEV.S	0.0555013	0.399343	0.19	0.33	0.694864	0.0812132	0.01	0.343844	0	0.00223923	0.459985	0.238042	1.13529	1.40199	0.709964	#DIV/0!	0.0803522	11.6848	0.423839	0.09
	EC90 (nM) JNJ-64281802	DENV-1				DENV-2						DENV-3				DENV-4
	EXP NUMBER	Djibouti (G1)	Malaysia ISA (G3)	Indonesia (G4)	Toulon France (G5)	Martinique (Asian America)	Trinidad/ Tobago (American)	Toulon France (Cosmopolitan)	Thailand (Asian I)	Papouasie (Asian II) ISA	Malaysia (Sylvatic) ISA	Malaysia (G1)	DV-3 Thailand (G2)	Bolivia (G3)	Brasil ISA (G5)	Malaysia (GIIa)	Martinique (GIIb)	Brasil (GIIb)	Thailand (G3) ISA	Malaysia (GS) ISA	India (G1)
	EXP 20160301	NA		1.16567		3.70416	NA							7.17316			NA	1.43395
	EXP 20160628					0.619793
	EXP 20161024	NA	3.52218	0.769718	0.46611	2.1084	NA	0.2407	NA	0.113459	0.244146	4.93855	7.88427	6.23715	4.54942	3.24942			NA	2.39937
	EXP 20161024 bis				1.78809														54.087
	EXP 20170228	0.572875	2.55036	0.403926	NA	1.08143	NA	<0.04	NA	NA	NA	2.22642	3.7094	NA	3.05607	0.898945			NA	0.877161
	EXP 20170713 EXP1																				0.87
	EXP 20170713 EXP2																				NA
	EXP 20180416 test 1	1.09076					0.103068		2.75756	0.260273	0.285809							1.65101	37.2499		0.693655
	EXP 20180416 test 2								2.80922												0.721982
NEW DATA	EXP 20180828			0.85	0.82		0.22	0.56
	Average (nM)	0.831818	3.03627	0.797328	1.02473	1.87845	0.161534	0.28	2.78339	0.186866	0.264978	3.58248	5.79683	6.70516	3.80275	2.07418	NA	1.54248	45.6684	1.63827	0.761879
	Median (nM)	0.831818	3.03627	0.809859	0.82	1.59492	0.161534	0.24	2.78339	0.186866	0.264978	3.58248	5.79683	6.70516	3.80275	2.07418	NA	1.54248	45.6684	1.63827	0.721982
	IQR	0,57-1,1	2,6-3,5	0,59-1,0	0,47-1,79	0,86-2,9	0,10-0,22	<0,040-0,56	2,8-2,8	0,11-0,26	0,24-0,29	2,2-4,9	3,7-7,9	6,2-7,2	3,1-4,6	0,90-3,3		1,4-1,7	37-54	0,88-2,4	0,69-0,87
	N	2	2	4	3	4	2	3	2	2	2	2	2	2	2	2		2	2	2	3
	STDEV	0.366201	0.687185	0.313037	0.684355	1.36694	0.0826837	0.26	0.0365308	0.103813	0.0294607	1.91777	2.95208	0.661857	1.05595	1.66203	#DIV/0!	0.153491	11.9057	1.07637	0.0947006
