# Supplementary material for: Blocking NS3–NS4B interaction inhibits dengue virus in non-human primates
Source: Nature. 2023 Mar 15;615(7953):678–86. doi: 10.1038/s41586-023-05790-6 (PMC10033419; doi:10.1038/s41586-023-05790-6)
Supplement: Supplementary file 4 — Source Data Fig. 1 [file 41586_2023_5790_MOESM4_ESM.xlsx]

## Sheet: Fig. 1b
Fig. 1c - Antiviral activity of JNJ-1802 against a panel of clinical isolates
	In vitro antiviral activity against a panel of clinical isolates																								In vitro antiviral activity against Denv-1/45AZ5
	EC50 (nM) JNJ-64281802	DENV-1				DENV-2						DENV-3				DENV-4									JNJS	JNJB	ASY_NAME	ASY_GUESTSTRAIN	FC_reference	MOD_NAME	RESULT_TYPE	RESULT_CENSOR	result_value	after_cleaning	C_FC	FC	EXPERIMENT_ID	censor	Mean	SD
	EXP NUMBER	Djibouti (G1)	Malaysia ISA (G3)	Indonesia (G4)	Toulon France (G5)	Martinique (Asian America)	Trinidad/ Tobago (American)	Toulon France (Cosmopolitan)	Thailand (Asian I)	Papouasie (Asian II) ISA	Malaysia (Sylvatic) ISA	Malaysia (G1)	DV-3 Thailand (G2)	Bolivia (G3)	Brasil ISA (G5)	Malaysia (GIIa)	Martinique (GIIb)	Brasil (GIIb)	Thailand (G3) ISA	Malaysia (GS) ISA	India (G1)				64281802-AAA	46396644	DENV-qPCR-VeroECACC-deltaCt-DENV-1/45AZ5_pre-seeding	DENV-1/45AZ5	PRIMARY	EC50 (µM)		=	0.0013	OK			LDO-045154	=	0.00151667	0.000183485
	EXP 20160301	NA		0.436684		1.81806	NA							1.71789			NA	0.577608							64281802-AAA	46396644	DENV-qPCR-VeroECACC-deltaCt-DENV-1/45AZ5_pre-seeding	DENV-1/45AZ5	PRIMARY	EC50 (µM)		=	0.0017	OK			LDO-045217
	EXP 20160628					0.257126																			64281802-AAA	46396644	DENV-qPCR-VeroECACC-deltaCt-DENV-1/45AZ5_pre-seeding	DENV-1/45AZ5	PRIMARY	EC50 (µM)		=	0.0017	OK			LDO-045238
	EXP 20161024	NA	1.62148	0.239003	<0.04	0.503186	NA	0.052808	NA	<0.04	0.0650026	1.60397	1.8458	0.112342	2.74438	1.32119			NA	0.963136					64281802-AAA	46396644	DENV-qPCR-VeroECACC-deltaCt-DENV-1/45AZ5_pre-seeding	DENV-1/45AZ5	PRIMARY	EC50 (µM)		=	0.0016	OK			LDO-045276
	EXP 20161024 bis				0.604767														53.1205						64281802-AAA	46396644	DENV-qPCR-VeroECACC-deltaCt-DENV-1/45AZ5_pre-seeding	DENV-1/45AZ5	PRIMARY	EC50 (µM)		=	0.0015	OK			LDO-045276
	EXP 20170228	0.16787	1.05672	<0.04	NA	0.628949	NA	<0.04	NA	NA	NA	0.953457	1.50916	NA	0.761666	0.317153			NA	0.363737					64281802-AAA	46396644	DENV-qPCR-VeroECACC-deltaCt-DENV-1/45AZ5_pre-seeding	DENV-1/45AZ5	PRIMARY	EC50 (µM)		=	0.0013	OK			LDO-045276
	EXP 20170713 EXP1																				<0.04
	EXP 20170713 EXP2																				NA
	EXP 20180416 test 1	0.246361					0.00514721		1.64565	<0.04	0.0618359							0.463972	36.5956		0.192608
	EXP 20180416 test 2								1.15938												<0.04
	EXP 20180828			<0.040	0.04		0.12	<0.04
	Average (nM)	0.207115	1.3391	<0.19	<0.23	0.801831	0.0625736	< 0.044	1.40252	<0.040	0.0634192	1.27872	1.67748	0.915114	1.75302	0.819173	NA	0.52079	44.858	0.663436	<0.090
	Median (nM)	0.207115	1.3391	x-1	<0,04	0.566067	0.0625736	< 0.040	1.40252	<0,040	0.0634192	1.27872	1.67748	0.915114	1.75302	0.819173	NA	0.52079	44.858	0.663436	<0.040
	IQR	0,17-0,25	1,1-1,62	<0,040-0,34	<0.040-0,60	0,38-1,2	0,0051-0,12	< 0.040-0,053	1,2-1,7	<0,040-<0,040	0,062-0,065	0,95-1,6	1,5-1,8	0,11-1,7	0,76-2,7	0,32-1,3		0,46-0,58	37-53	0,39-0,96	<0,040-0,19
	N	2	2	4	3	4	2	3	2	2	2	2	2	2	2	2		2	2	2	3
	STDEV.S	0.0555013	0.399343	0.19	0.33	0.694864	0.0812132	0.01	0.343844	0	0.00223923	0.459985	0.238042	1.13529	1.40199	0.709964	#DIV/0!	0.0803522	11.6848	0.423839	0.09

## Sheet: Fig. 1c
Fig. 1e - Dose-response of JNJ-1802 treatment on the NS3-NS4B interaction of WT and mutants
WT	Compound concentration JNJ-1802 [nM]
	0	0.5	1	5	10	50
Experiment 1	94.1478	90.8258	44.71	3.3537	3.3143	1.7555
Experiment 2	55.6006	76.3024	36.7062	5.762	4.4029	3.2523
Experiment 3	150.252	170.091	112.761	34.061	9.4001	24.1537
T108I	Compound concentration JNJ-1802 [nM]
	0	0.5	1	5	10	50
Experiment 1	82.8107	66.6756	81.9333	63.7048	48.4793	1.4742
Experiment 2	50.3065	68.8805	76.4476	82.1054	105.81	9.9792
Experiment 3	69.1378	69.1242	83.0272	83.1683	71.3961	29.1812
V91A	Compound concentration JNJ-1802 [nM]
	0	10	50	100	500	1000
Experiment 1	84.8452	92.2338	97.044	61.9981	1.2721	2.147
Experiment 2	62.065	63.4339	63.6333	54.0085	6.0503	1.8486
Experiment 3	131.863	129.316	104.707	57.3252	4.2019	6.0059
L94F	Compound concentration JNJ-1802 [nM]
	0	10	50	100	500	1000
Experiment 1	95.6896	106.974	125.289	79.7287	1.503	1.8213
Experiment 2	121.729	96.3696	131.629	110.878	20.2529	3.752
Experiment 3	140.281	97.3676	71.4985	45.8435	2.5417	1.5299
