# Supplementary material for: Blocking NS3–NS4B interaction inhibits dengue virus in non-human primates
Source: Nature. 2023 Mar 15;615(7953):678–86. doi: 10.1038/s41586-023-05790-6 (PMC10033419; doi:10.1038/s41586-023-05790-6)
Supplement: Supplementary file 5 — Source Data Fig. 2 [file 41586_2023_5790_MOESM5_ESM.xlsx]

## Sheet: Fig. 2b
Fig. 2b
Study 1 - 160222						Study 2 - 160510						Study 3 - 170410						Study 1+2+3	®	compiled data
				Ave/Med						Ave/Med						Ave/Med						Ave/Med
Treatment	Dose	Copy number	Log 10	Av Log 10		Treatment	Dose	Copy number	Log 10	Av Log 10		Treatment	Dose	Copy number	Log 10	Av Log 10		Treatment	Dose	Copy number	Log 10	Av Log 10
Vehicle		3.96172e+07	7.59788			Vehicle		6.24914e+06	6.79582			Vehicle		8.99216e+06	6.95386			Vehicle		3.96172e+07	7.59788
Vehicle		4.2198e+07	7.62529			Vehicle		1.29429e+07	7.11203			Vehicle		6.51783e+06	6.8141			Vehicle		4.2198e+07	7.62529
Vehicle		2.3169e+07	7.36491	7.37703		Vehicle		5.63101e+06	6.75059	6.93018		Vehicle		13442.6	4.12848	6.3507		Vehicle		2.3169e+07	7.36491
Vehicle		5.02187e+07	7.70087	7.32897		Vehicle		1.22818e+07	7.08926	6.96786		Vehicle		2.95782e+06	6.47097	6.64254		Vehicle		5.02187e+07	7.70087
Vehicle		1.96348e+07	7.29303			Vehicle		7.02193e+06	6.84646			Vehicle		1.50202e+06	6.17668			Vehicle		1.96348e+07	7.29303
Vehicle		1.45557e+07	7.16303			Vehicle		2.43253e+06	6.38606			Vehicle		7.91083e+06	6.89822			Vehicle		1.45557e+07	7.16303
Vehicle		9.57191e+06	6.981			Vehicle		1.55552e+07	7.19188			Vehicle		8.36659e+06	6.92255			Vehicle		9.57191e+06	6.981
Vehicle		1.95083e+07	7.29022			Vehicle		1.85914e+07	7.26931			Vehicle		2.75863e+06	6.44069			Vehicle		1.95083e+07	7.29022
64281802-AAA	60 mg/kg/d	392.651	2.59401			64281802-AAA	20 mg/kg/d	10455.2	4.01933			64281802-AAA	20 mg/kg/d	392.651	2.59401			Vehicle		6.24914e+06	6.79582
64281802-AAA	60 mg/kg/d	flat curve				64281802-AAA	20 mg/kg/d	392.651	2.59401			64281802-AAA	20 mg/kg/d	392.651	2.59401			Vehicle		1.29429e+07	7.11203
64281802-AAA	60 mg/kg/d	392.651	2.59401	3.0535		64281802-AAA	20 mg/kg/d	flat curve		2.83156		64281802-AAA	20 mg/kg/d	392.651	2.59401	2.59401		Vehicle		5.63101e+06	6.75059
64281802-AAA	60 mg/kg/d	392.651	2.59401	2.59401		64281802-AAA	20 mg/kg/d	392.651	2.59401	2.59401		64281802-AAA	20 mg/kg/d	392.651	2.59401	2.59401		Vehicle		1.22818e+07	7.08926	6.88597
64281802-AAA	60 mg/kg/d	12166.6	4.08517			64281802-AAA	20 mg/kg/d	392.651	2.59401			64281802-AAA	20 mg/kg/d	392.651	2.59401			Vehicle		7.02193e+06	6.84646	6.96743
64281802-AAA	60 mg/kg/d	1550.83	3.19056			64281802-AAA	20 mg/kg/d	392.651	2.59401			64281802-AAA	20 mg/kg/d	392.651	2.59401			Vehicle		2.43253e+06	6.38606
64281802-AAA	60 mg/kg/d	392.651	2.59401			64281802-AAA	20 mg/kg/d	392.651	2.59401			64281802-AAA	20 mg/kg/d	392.651	2.59401			Vehicle		1.55552e+07	7.19188
64281802-AAA	60 mg/kg/d	5281.41	3.72275			64281802-AAA	20 mg/kg/d	flat curve				64281802-AAA	20 mg/kg/d	392.651	2.59401			Vehicle		1.85914e+07	7.26931
64281802-AAA	6 mg/kg/d	58537.5	4.76743			64281802-AAA	6 mg/kg/d	9117.53	3.95988			64281802-AAA	0,6 mg/kg/d	144274	5.15919			Vehicle		8.99216e+06	6.95386
64281802-AAA	6 mg/kg/d	140008	5.14615			64281802-AAA	6 mg/kg/d	5168.68	3.71338			64281802-AAA	0,6 mg/kg/d	71811.3	4.85619			Vehicle		6.51783e+06	6.8141
64281802-AAA	6 mg/kg/d	102631	5.01128	4.73794		64281802-AAA	6 mg/kg/d	flat curve		3.78485		64281802-AAA	0,6 mg/kg/d	34497.3	4.53779	3.91793		Vehicle		13442.6	4.12848
64281802-AAA	6 mg/kg/d	21529.9	4.33304	4.84246		64281802-AAA	6 mg/kg/d	36247.1	4.55927	3.86793		64281802-AAA	0,6 mg/kg/d	26153.4	4.41753	4.47766		Vehicle		2.95782e+06	6.47097
64281802-AAA	6 mg/kg/d	193689	5.28711			64281802-AAA	6 mg/kg/d	no sample				64281802-AAA	0,6 mg/kg/d	38971	4.59074			Vehicle		1.50202e+06	6.17668
64281802-AAA	6 mg/kg/d	82695.5	4.91748			64281802-AAA	6 mg/kg/d	12782	4.1066			64281802-AAA	0,6 mg/kg/d	392.651	2.59401			Vehicle		7.91083e+06	6.89822
64281802-AAA	6 mg/kg/d	10638.3	4.02687			64281802-AAA	6 mg/kg/d	5970.09	3.77598			64281802-AAA	0,6 mg/kg/d	392.651	2.59401			Vehicle		8.36659e+06	6.92255
64281802-AAA	6 mg/kg/d	25950.1	4.41414			64281802-AAA	6 mg/kg/d	392.651	2.59401			64281802-AAA	0,6 mg/kg/d	392.651	2.59401			Vehicle		2.75863e+06	6.44069
64281802-AAA	2 mg/kg/d	892856	5.95078			64281802-AAA	2 mg/kg/d	20551.2	4.31284			64281802-AAA	0,2 mg/kg/d	1.85861e+06	6.26919			64281802-AAA	60 mg/kg/d	392.651	2.59401
64281802-AAA	2 mg/kg/d	399864	5.60191			64281802-AAA	2 mg/kg/d	18938.2	4.27734			64281802-AAA	0,2 mg/kg/d	1.19985e+06	6.07913			64281802-AAA	60 mg/kg/d	flat curve
64281802-AAA	2 mg/kg/d	395671	5.59733	5.30366		64281802-AAA	2 mg/kg/d	62049.4	4.79274	4.06608		64281802-AAA	0,2 mg/kg/d	1.13011e+06	6.05312	6.01201		64281802-AAA	60 mg/kg/d	392.651	2.59401
64281802-AAA	2 mg/kg/d	1.23693e+06	6.09234	5.59962		64281802-AAA	2 mg/kg/d	18673.9	4.27123	4.29509		64281802-AAA	0,2 mg/kg/d	879713	5.94434	6.06612		64281802-AAA	60 mg/kg/d	392.651	2.59401	3.0535
64281802-AAA	2 mg/kg/d	651096	5.81365			64281802-AAA	2 mg/kg/d	25984.8	4.41472			64281802-AAA	0,2 mg/kg/d	224398	5.35102			64281802-AAA	60 mg/kg/d	12166.6	4.08517	2.59401
64281802-AAA	2 mg/kg/d	8873.51	3.9481			64281802-AAA	2 mg/kg/d	392.651	2.59401			64281802-AAA	0,2 mg/kg/d	no sample				64281802-AAA	60 mg/kg/d	1550.83	3.19056
64281802-AAA	2 mg/kg/d	13207.5	4.12082			64281802-AAA	2 mg/kg/d	392.651	2.59401			64281802-AAA	0,2 mg/kg/d	2.37293e+06	6.37528			64281802-AAA	60 mg/kg/d	392.651	2.59401
64281802-AAA	2 mg/kg/d	201549	5.30438			64281802-AAA	2 mg/kg/d	186949	5.27172			64281802-AAA	0,2 mg/kg/d	no sample				64281802-AAA	60 mg/kg/d	5281.41	3.72275
						64281802-AAA	0,6 mg/kg/d	30183	4.47976			64281802-AAA	0,2 mg/kg/d	1.57765e+06	6.19801			64281802-AAA	20 mg/kg/d	10455.2	4.01933
						64281802-AAA	0,6 mg/kg/d	419910	5.62316			64281802-AAA	0,2 mg/kg/d	73744.6	4.86773			64281802-AAA	20 mg/kg/d	392.651	2.59401
						64281802-AAA	0,6 mg/kg/d	75671.5	4.87893	4.51653		64281802-AAA	0,2 mg/kg/d	5.97093e+06	6.77604	5.84735		64281802-AAA	20 mg/kg/d	flat curve
						64281802-AAA	0,6 mg/kg/d	66017.3	4.81966	4.65671		64281802-AAA	0,2 mg/kg/d	866582	5.93781	6.02571		64281802-AAA	20 mg/kg/d	392.651	2.59401
						64281802-AAA	0,6 mg/kg/d	392.651	2.59401			64281802-AAA	0,2 mg/kg/d	1.41731e+06	6.15147			64281802-AAA	20 mg/kg/d	392.651	2.59401
						64281802-AAA	0,6 mg/kg/d	17407.8	4.24074			64281802-AAA	0,2 mg/kg/d	1.061e+06	6.02571			64281802-AAA	20 mg/kg/d	392.651	2.59401
						64281802-AAA	0,6 mg/kg/d	100518	5.00224			64281802-AAA	0,2 mg/kg/d	flat curve				64281802-AAA	20 mg/kg/d	392.651	2.59401
						64281802-AAA	0,6 mg/kg/d	31172.5	4.49377			64281802-AAA	0,2 mg/kg/d	94343.3	4.97471			64281802-AAA	20 mg/kg/d	flat curve		2.69582
																		64281802-AAA	20 mg/kg/d	392.651	2.59401	2.59401
																		64281802-AAA	20 mg/kg/d	392.651	2.59401
																		64281802-AAA	20 mg/kg/d	392.651	2.59401
																		64281802-AAA	20 mg/kg/d	392.651	2.59401
																		64281802-AAA	20 mg/kg/d	392.651	2.59401
																		64281802-AAA	20 mg/kg/d	392.651	2.59401
																		64281802-AAA	20 mg/kg/d	392.651	2.59401
																		64281802-AAA	20 mg/kg/d	392.651	2.59401
																		64281802-AAA	6 mg/kg/d	58537.5	4.76743
																		64281802-AAA	6 mg/kg/d	140008	5.14615
																		64281802-AAA	6 mg/kg/d	102631	5.01128
																		64281802-AAA	6 mg/kg/d	21529.9	4.33304
																		64281802-AAA	6 mg/kg/d	193689	5.28711
																		64281802-AAA	6 mg/kg/d	82695.5	4.91748
																		64281802-AAA	6 mg/kg/d	10638.3	4.02687
																		64281802-AAA	6 mg/kg/d	25950.1	4.41414	4.32947
																		64281802-AAA	6 mg/kg/d	9117.53	3.95988	4.37359
																		64281802-AAA	6 mg/kg/d	5168.68	3.71338
																		64281802-AAA	6 mg/kg/d	flat curve
																		64281802-AAA	6 mg/kg/d	36247.1	4.55927
																		64281802-AAA	6 mg/kg/d	no sample
																		64281802-AAA	6 mg/kg/d	12782	4.1066
																		64281802-AAA	6 mg/kg/d	5970.09	3.77598
																		64281802-AAA	6 mg/kg/d	392.651	2.59401
																		64281802-AAA	2 mg/kg/d	892856	5.95078
																		64281802-AAA	2 mg/kg/d	399864	5.60191
																		64281802-AAA	2 mg/kg/d	395671	5.59733
																		64281802-AAA	2 mg/kg/d	1.23693e+06	6.09234
																		64281802-AAA	2 mg/kg/d	651096	5.81365
																		64281802-AAA	2 mg/kg/d	8873.51	3.9481
																		64281802-AAA	2 mg/kg/d	13207.5	4.12082
																		64281802-AAA	2 mg/kg/d	201549	5.30438	4.68487
																		64281802-AAA	2 mg/kg/d	20551.2	4.31284	4.60373
																		64281802-AAA	2 mg/kg/d	18938.2	4.27734
																		64281802-AAA	2 mg/kg/d	62049.4	4.79274
																		64281802-AAA	2 mg/kg/d	18673.9	4.27123
																		64281802-AAA	2 mg/kg/d	25984.8	4.41472
																		64281802-AAA	2 mg/kg/d	392.651	2.59401
																		64281802-AAA	2 mg/kg/d	392.651	2.59401
																		64281802-AAA	2 mg/kg/d	186949	5.27172
																		64281802-AAA	0,6 mg/kg/d	30183	4.47976
																		64281802-AAA	0,6 mg/kg/d	419910	5.62316
																		64281802-AAA	0,6 mg/kg/d	75671.5	4.87893
																		64281802-AAA	0,6 mg/kg/d	66017.3	4.81966
																		64281802-AAA	0,6 mg/kg/d	392.651	2.59401
																		64281802-AAA	0,6 mg/kg/d	17407.8	4.24074
																		64281802-AAA	0,6 mg/kg/d	100518	5.00224
																		64281802-AAA	0,6 mg/kg/d	31172.5	4.49377	4.21723
																		64281802-AAA	0,6 mg/kg/d	144274	5.15919	4.51578
																		64281802-AAA	0,6 mg/kg/d	71811.3	4.85619
																		64281802-AAA	0,6 mg/kg/d	34497.3	4.53779
																		64281802-AAA	0,6 mg/kg/d	26153.4	4.41753
																		64281802-AAA	0,6 mg/kg/d	38971	4.59074
																		64281802-AAA	0,6 mg/kg/d	392.651	2.59401
																		64281802-AAA	0,6 mg/kg/d	392.651	2.59401
																		64281802-AAA	0,6 mg/kg/d	392.651	2.59401
																		64281802-AAA	0,2 mg/kg/d	1.85861e+06	6.26919
																		64281802-AAA	0,2 mg/kg/d	1.19985e+06	6.07913
																		64281802-AAA	0,2 mg/kg/d	1.13011e+06	6.05312
																		64281802-AAA	0,2 mg/kg/d	879713	5.94434
																		64281802-AAA	0,2 mg/kg/d	224398	5.35102
																		64281802-AAA	0,2 mg/kg/d	no sample
																		64281802-AAA	0,2 mg/kg/d	2.37293e+06	6.37528
																		64281802-AAA	0,2 mg/kg/d	no sample		5.92335
																		64281802-AAA	0,2 mg/kg/d	1.57765e+06	6.19801	6.05312
																		64281802-AAA	0,2 mg/kg/d	73744.6	4.86773
																		64281802-AAA	0,2 mg/kg/d	5.97093e+06	6.77604
																		64281802-AAA	0,2 mg/kg/d	866582	5.93781
																		64281802-AAA	0,2 mg/kg/d	1.41731e+06	6.15147
																		64281802-AAA	0,2 mg/kg/d	1.061e+06	6.02571
																		64281802-AAA	0,2 mg/kg/d	flat curve
																		64281802-AAA	0,2 mg/kg/d	94343.3	4.97471

## Sheet: Fig. 2d
Fig. 2d- In vivo mortality JNJ-1802, BID
		% Survival
d p.i.	Vehicle	2'CMC	802R_10	802R_3	802R_1	802R_0.3
0	100	100	100	100	100	100
1	100	100	100	100	100	100
2	100	100	100	100	100	100
3	100	100	100	100	100	100
4	100	100	100	100	100	100
5	100	100	100	100	100	100
6	100	100	100	100	100	100
7	90	100	100	100	100	100
8	90	100	100	100	100	100
9	90	100	100	100	100	100
10	90	100	100	100	100	100
11	80	100	100	100	100	100
12	80	100	100	100	100	100
13	30	90	100	100	100	100
14	20	80	100	100	100	100
15	20	80	80	100	100	100
16	20	80	80	100	100	100
17	20	80	80	100	100	90
18	10	60	80	100	100	90
19	10	60	80	100	100	90
20	10	60	80	100	100	90
21	0	60	80	100	100	90
22	0	60	80	90	100	90
23	0	60	80	90	100	90
24	0	50	80	80	100	90
25	0	50	80	80	100	90	Day 25 = end of study

## Sheet: Fig. 2f-h
	Fig. 2f- In vivo mortality DENV-1, 1802 BID						Fig. 2g- In vivo mortality DENV-3, 1802 BID						Fig. 2h- In vivo mortality DENV-4, 1802 BID
		Survival [%]						Survival [%]						Survival [%]
	Days post-infection	JNJ-1802 60 mg/kg/day	JNJ-1802 6 mg/kg/day	JNJ-1802 Vehicle			Days post-infection	JNJ-1802 60 mg/kg/day	JNJ-1802 6 mg/kg/day	JNJ-1802 Vehicle			Days post-infection	JNJ-1802 60 mg/kg/day	JNJ-1802 6 mg/kg/day	JNJ-1802 Vehicle
	0	100	100	100			0	100	100	100			0	100	100	100
	1	100	100	100			1	100	100	100			1	100	100	100
	2	100	100	100			2	100	100	100			2	100	100	100
	3	100	100	100			3	100	100	27			3	100	100	80
	4	100	100	90			4	100	100	0			4	100	100	0
	5	100	100	50			5	100	100				5	100	100
	6	100	100	40			6	100	100				6	100	100

## Sheet: Fig.2 i-k
		Fig. 2i- Viraemia DENV-1, 1802 BID						Fig. 2j- Viraemia DENV-3, 1802 BID						Fig. 2k- Viraemia DENV-4, 1802 BID
			Viral RNA copies/mL [Log10]						Viral RNA copies/mL [Log10]						Viral RNA copies/mL [Log10]
			JNJ-1802 60 mg/kg/day	JNJ-1802 6 mg/kg/day	JNJ-1802 Vehicle				JNJ-1802 60 mg/kg/day	JNJ-1802 6 mg/kg/day	JNJ-1802 Vehicle				JNJ-1802 60 mg/kg/day	JNJ-1802 6 mg/kg/day	JNJ-1802 Vehicle
		Animal 1	4.06145	6.0187	6.43136			Animal 1	1.7	2.03703	4.07809			Animal 1	1.7	4.04766	6.06145
		Animal 2	4.47929	7.03703	8.73022			Animal 2	1.7	2.37254	3.40603			Animal 2	1.7	3.87955	6.33082
		Animal 3	4.46479	6.70859	8.81875			Animal 3	1.7	1.7	3.46345			Animal 3	1.7	1.7	6.31785
		Animal 4	4.10346	6.24428	9.11561			Animal 4	1.7	1.7	3.41963			Animal 4	1.7	1.7	6.90655
		Animal 5	4.62449	6.01115	9.20222			Animal 5	1.7	1.7	3.96708			Animal 5	1.7	1.7	6.53857
		LOD is 1.7 log10 viral RNA copies/mL						LOD is 1.7 log10 viral RNA copies/mL						LOD is 1.7 log10 viral RNA copies/mL
