# Supplementary material for: Blocking NS3–NS4B interaction inhibits dengue virus in non-human primates
Source: Nature. 2023 Mar 15;615(7953):678–86. doi: 10.1038/s41586-023-05790-6 (PMC10033419; doi:10.1038/s41586-023-05790-6)
Supplement: Supplementary file 6 — Source Data Fig. 3 [file 41586_2023_5790_MOESM6_ESM.xlsx]

## Sheet: Info
	Animals from 1st phase of study are indicated by blue tabs
	Animals from 2nd phase of study are indicated by red tabs
	Animal name and compound concentration are given on tab
	Animals from first phase were not analyzed for viral RNA at day 17
	Positive results in various assays are indicated by colour
	QVI was done only on samples that were positive in qRT-PCR, or on samples with unexpected outcomes in NS1 ELISA

## Sheet: R1 - 0
									Viral load (GCE/ml)						QVI	NS1 ELISA (index value)		IgM ELISA		IgG ELISA
									Assay 1		Assay 2		Assay 3		TCID50	Assay 1	Assay 2	Assay 1	Assay 2	Assay 1	Assay 2
	code	animal code manuscript	animal ID	name	sexe	body weight	dosage	Day	Value	FLAG	Value	FLAG	Value	FLAG
	1	R1	R03018	Nevada	F	8.82	0 mg/kg	0	NA	BLOQ	NA	BLOQ	NA	BLOQ		0.109347	not done	0.731	0	0.12	not done
	1	R1	R03018	Nevada	F	8.7	0 mg/kg	1	NA	BLOQ	NA	BLOQ	NA	BLOQ		0.179894	0.099
	1	R1	R03018	Nevada	F	8.53	0 mg/kg	2	NA	BLOQ	NA	BLOQ	NA	BLOQ		0.10582	0.28
	1	R1	R03018	Nevada	F	8.57	0 mg/kg	3	NA	BLOQ	NA	BLOQ	NA	BLOQ		0.186949	0.105
	1	R1	R03018	Nevada	F	8.53	0 mg/kg	4	NA	BLOQ	NA	BLOQ	471.46	BLOQ		0.0864198	0.282
	1	R1	R03018	Nevada	F	8.45	0 mg/kg	5	110279	Observed	109122	Observed	46888.8	Observed	571	0.165785	0.124	0.636	0.698	0.123	0.086
	1	R1	R03018	Nevada	F	8.43	0 mg/kg	6	387026	Observed	393841	Observed	456459	Observed	1140	0.417989	0.472
	1	R1	R03018	Nevada	F	8.35	0 mg/kg	7	89063.1	Observed	89791.7	Observed	129866	Observed	85	1.59788	1.12	0.762	0.698	0.15	0.244
	1	R1	R03018	Nevada	F	8.35	0 mg/kg	8	11315	Observed	11486.5	Observed	8400.56	Observed	neg	2.55368	2.082
	1	R1	R03018	Nevada	F	8.44	0 mg/kg	9	1757.26	Observed	942.92	BLOQ	1628.68	Observed	neg	2.59579	2.738	1.154	1.275	0.134	0.049
	1	R1	R03018	Nevada	F	8.34	0 mg/kg	10	NA	BLOQ	NA	BLOQ	NA	BLOQ	neg	3.34947	3.023
	1	R1	R03018	Nevada	F	8.16	0 mg/kg	11	NA	BLOQ	NA	BLOQ	NA	BLOQ	neg	3.99158	3.584	4.241	5.676	0.208	0.398
	1	R1	R03018	Nevada	F	8.01	0 mg/kg	14	NA	BLOQ	NA	BLOQ	NA	BLOQ	neg	1.86526	1.592	7.087	9.437	0.417	0.218
	1	R1	R03018	Nevada	F	8.4	0 mg/kg	21	NA	BLOQ	NA	BLOQ	Not done	Not done		0.176842	0.283	6.755	9.135	1.495	1.556
	1	R1	R03018	Nevada	F	8	0 mg/kg	28	NA	BLOQ	NA	BLOQ	Not done	Not done		0.0947368	0.089	5.462	7.414	1.697	1.613
									BLOQ = Below limit of detection							positive > 1.1		Negative < 1		Negative < 1
									LOQ = 1286 GE/mL							unequivocal > 0.9 < 1.1		Positive > 1		Positive >1
																negative < 0.9

## Sheet: R2 - 0
									Viral load (GCE/ml)						QVI	NS1 ELISA (index value)		IgM ELISA		IgG ELISA
									Assay 1		Assay 2		Assay 2		TCID50	Assay 1	Assay 2	Assay 1	Assay 2	Assay 1	Assay 2
	code	animal code manuscript	animal ID	name	sexe	body weight	dosage	Day	Value	FLAG	Value	FLAG	Value	FLAG
	2	R2	R11106	Dolstra	F	12.63	0 mg/kg	0	NA	BLOQ	NA	BLOQ	NA	BLOQ		0.0987654	not done	0.248	0.050	0.093	not done
	2	R2	R11106	Dolstra	F	12.75	0 mg/kg	1	NA	BLOQ	NA	BLOQ	NA	BLOQ		0.0987654	0.114
	2	R2	R11106	Dolstra	F	12.66	0 mg/kg	2	NA	BLOQ	NA	BLOQ	NA	BLOQ		0.116402	0.093
	2	R2	R11106	Dolstra	F	12.67	0 mg/kg	3	NA	BLOQ	NA	BLOQ	NA	BLOQ		0.165785	0.101
	2	R2	R11106	Dolstra	F	12.73	0 mg/kg	4	NA	BLOQ	NA	BLOQ	NA	BLOQ		0.0934744	0.175
	2	R2	R11106	Dolstra	F	12.7	0 mg/kg	5	300.02	BLOQ	214.3	BLOQ	NA	BLOQ	51	0.12522	0.101	0.486	0.117	0.116	0.094
	2	R2	R11106	Dolstra	F	12.73	0 mg/kg	6	471.46	BLOQ	514.32	BLOQ	385.74	BLOQ	neg	0.0899471	0.112
	2	R2	R11106	Dolstra	F	12.81	0 mg/kg	7	17529.7	Observed	18601.2	Observed	16243.9	Observed	neg	0.244211	0.141	0.371	0.356	0.218	0.019
	2	R2	R11106	Dolstra	F	12.73	0 mg/kg	8	80448.2	Observed	85505.7	Observed	85591.4	Observed	480	0.309474	0.26
	2	R2	R11106	Dolstra	F	12.7	0 mg/kg	9	111993	Observed	110407	Observed	66561.6	Observed	295	0.757895	0.681	0.441	0.068	0.097	0.053
	2	R2	R11106	Dolstra	F	12.56	0 mg/kg	10	35488.1	Observed	45217.3	Observed	60046.9	Observed	42	1.15789	0.958
	2	R2	R11106	Dolstra	F	12.46	0 mg/kg	11	18901.3	Observed	20401.4	Observed	15558.2	Observed	270	1.58947	1.66	1.133	1.423	0.252	0.075
	2	R2	R11106	Dolstra	F	12.34	0 mg/kg	14	NA	BLOQ	NA	BLOQ	NA	BLOQ	neg	3.24842	2.619	8.469	11.113	0.188	0.188
	2	R2	R11106	Dolstra	F	12.48	0 mg/kg	21	NA	BLOQ	NA	BLOQ	Not done	Not done		0.126316	0.173	8.437	11.383	1.826	2.259
	2	R2	R11106	Dolstra	F	12.46	0 mg/kg	28	NA	BLOQ	NA	BLOQ	Not done	Not done		0.105263	0.097	8.402	11.725	2.259	2.85
									BLOQ = Below limit of detection							positive > 1.1		Negative < 1		Negative < 1
									LOQ = 1286 GE/mL							unequivocal > 0.9 < 1.1		Positive > 1		Positive >1
																negative < 0.9

## Sheet: R3 - 0
									Viral load (GCE/ml)						QVI	NS1 ELISA (index value)		IgM ELISA		IgG ELISA
									Assay 1		Assay 2		Assay 2		TCID50	Assay 1	Assay 2	Assay 1	Assay 2	Assay 1	Assay 2
	code	animal code manuscript	animal ID	name	sexe	body weight	dosage	Day	Value	FLAG	Value	FLAG	Value	FLAG
	3	R3	R12060	Glitter	M	15.67	0 mg/kg	0	NA	BLOQ	NA	BLOQ	NA	BLOQ		0.215168	not done	0.521	1.122	0.204	not done
	3	R3	R12060	Glitter	M	15.86	0 mg/kg	1	NA	BLOQ	NA	BLOQ	NA	BLOQ		0.134039	0.341
	3	R3	R12060	Glitter	M	15.8	0 mg/kg	2	NA	BLOQ	NA	BLOQ	NA	BLOQ		0.199295	0.097
	3	R3	R12060	Glitter	M	15.82	0 mg/kg	3	3728.82	Observed	3385.94	Observed	4671.74	Observed	neg	0.0970018	0.301
	3	R3	R12060	Glitter	M	15.7	0 mg/kg	4	73204.9	Observed	81262.6	Observed	143067	Observed	807	0.186949	0.131
	3	R3	R12060	Glitter	M	15.76	0 mg/kg	5	10513558	Observed	10594992	Observed	7847666	Observed	7680	1.06702	1.029	0.406	0.306	0.192	0.421
	3	R3	R12060	Glitter	M	15.78	0 mg/kg	6	24263046	Observed	25021668	Observed	35980970	Observed	30700	5.64374	4.187
	3	R3	R12060	Glitter	M	15.78	0 mg/kg	7	7534788	Observed	7976246	Observed	9956378	Observed	4570	6.91158	6.221	0.465	0.117	0.139	0.068
	3	R3	R12060	Glitter	M	15.76	0 mg/kg	8	136381	Observed	147138	Observed	201999	Observed	85	7.34737	OMR
	3	R3	R12060	Glitter	M	15.84	0 mg/kg	9	19544.2	Observed	19629.9	Observed	46931.7	Observed	85	OMR	7.222	2.899	3.532	0.188	0.18
	3	R3	R12060	Glitter	M	15.81	0 mg/kg	10	128.58	BLOQ	85.72	BLOQ	1414.38	Observed	85	6.27368	OMR
	3	R3	R12060	Glitter	M	15.64	0 mg/kg	11	NA	BLOQ	NA	BLOQ	NA	BLOQ		2.27579	4.199	7.664	10.477	0.264	0.135
	3	R3	R12060	Glitter	M	15.51	0 mg/kg	14	NA	BLOQ	NA	BLOQ	NA	BLOQ		0.406316	0.564	8.136	11.104	1.155	1.417
	3	R3	R12060	Glitter	M	15.79	0 mg/kg	21	NA	BLOQ	NA	BLOQ	Not done	Not done		0.103158	0.104	6.99	9.617	2.15	2.669
	3	R3	R12060	Glitter	M	15.71	0 mg/kg	28	NA	BLOQ	NA	BLOQ	Not done	Not done		0.153684	0.216	5.094	7.018	1.993	3.376
																OMR = Outside Measuring Range
									BLOQ = Below limit of detection							positive > 1.1		Negative < 1		Negative < 1
									LOQ = 1286 GE/mL							unequivocal > 0.9 < 1.1		Positive > 1		Positive >1
																negative < 0.9

## Sheet: R4 - 0.01
									Viral load (GCE/ml)						QVI	NS1 ELISA (index value)		IgM ELISA		IgG ELISA
									Assay 1		Assay 2		Assay 2		TCID50	Assay 1	Assay 2	Assay 1	Assay 2	Assay 1	Assay 2
	code	animal code manuscript	animal ID	name	sexe	body weight	dosage	Day	Value	FLAG	Value	FLAG	Value	FLAG
	4	R4	R04051	o-lala	F	9.18	0.01 mg/kg	0	NA	BLOQ	NA	BLOQ	NA	BLOQ		0.119929	to be done	1182	not done	not done	not done
	4	R4	R04051	o-lala	F	9.35	0.01 mg/kg	1	NA	BLOQ	NA	BLOQ	NA	BLOQ		0.0458554	0.114
	4	R4	R04051	o-lala	F	9.1	0.01 mg/kg	2	NA	BLOQ	NA	BLOQ	NA	BLOQ		0.121693	0.2
	4	R4	R04051	o-lala	F	9.13	0.01 mg/kg	3	NA	BLOQ	NA	BLOQ	NA	BLOQ		0.037037	0.107
	4	R4	R04051	o-lala	F	9.17	0.01 mg/kg	4	43	BLOQ	NA	BLOQ	NA	BLOQ		0.100529	0.183
	4	R4	R04051	o-lala	F	9.08	0.01 mg/kg	5	527221	Observed	55460.8	Observed	29659.1	Observed	285	0.0493827	0.118	1.017	1.045	0.194	0.132
	4	R4	R04051	o-lala	F	9.04	0.01 mg/kg	6	339237	Observed	338208	Observed	556751	Observed	339	0.486772	0.349
	4	R4	R04051	o-lala	F	9.06	0.01 mg/kg	7	168140	Observed	180741	Observed	293462	Observed	101	1.24339	0.907	0.881	1.009	0	0.041
	4	R4	R04051	o-lala	F	9.1	0.01 mg/kg	8	18386.9	Observed	17186.9	Observed	30130.6	Observed	160	2.22105	1.918
	4	R4	R04051	o-lala	F	9.15	0.01 mg/kg	9	1842.98	Observed	1200.08	BLOQ	300.02	BLOQ	neg	2.20632	2.537	1.273	0.766	0.215	0.15
	4	R4	R04051	o-lala	F	9.03	0.01 mg/kg	10	NA	BLOQ	NA	BLOQ	NA	BLOQ	neg	3.07158	2.482
	4	R4	R04051	o-lala	F	8.99	0.01 mg/kg	11	NA	BLOQ	NA	BLOQ	NA	BLOQ	neg	3.52	3.127	5.192	7.108	0	0.267
	4	R4	R04051	o-lala	F	8.73	0.01 mg/kg	14	NA	BLOQ	NA	BLOQ	NA	BLOQ	neg	2.75789	2.822	8.469	11.577	0.583	0.406
	4	R4	R04051	o-lala	F	8.65	0.01 mg/kg	21	NA	BLOQ	NA	BLOQ	Not done	Not done		0.0210526	0.142	8.112	10.365	1.516	2.267
	4	R4	R04051	o-lala	F	8.71	0.01 mg/kg	28	NA	BLOQ	NA	BLOQ	Not done	Not done		0.115789	0.099	7.874	10.45	2.31	3.305
									BLOQ = Below limit of detection							positive > 1.1		Negative < 1		Negative < 1
									LOQ = 1286 GE/mL							unequivocal > 0.9 < 1.1		Positive > 1		Positive >1
																negative < 0.9

## Sheet: R5 - 0.01
									Viral load (GCE/ml)						QVI	NS1 ELISA (index value)		IgM ELISA		IgG ELISA
									Assay 1		Assay 2		Assay 2		TCID50	Assay 1	Assay 2	Assay 1	Assay 2	Assay 1	Assay 2
	code	animal code manuscript	animal ID	name	sexe	body weight	dosage	Day	Value	FLAG	Value	FLAG	Value	FLAG
	5	R5	R01039	Luis	M	13.96	0.01 mg/kg	0	NA	BLOQ	NA	BLOQ	NA	BLOQ		0.0670194	not done	0.622	not done	not done	not done
	5	R5	R01039	Luis	M	14.54	0.01 mg/kg	1	NA	BLOQ	NA	BLOQ	NA	BLOQ		0.121693	0.103
	5	R5	R01039	Luis	M	14.26	0.01 mg/kg	2	NA	BLOQ	NA	BLOQ	NA	BLOQ		0.0846561	0.171
	5	R5	R01039	Luis	M	nd	0.01 mg/kg	3	NA	BLOQ	NA	BLOQ	NA	BLOQ		0.114638	0.118
	5	R5	R01039	Luis	M	14.02	0.01 mg/kg	4	NA	BLOQ	NA	BLOQ	NA	BLOQ		0.0811287	0.177
	5	R5	R01039	Luis	M	13.94	0.01 mg/kg	5	7500.5	Observed	9043.46	Observed	2743.04	Observed	Neg.	0.107584	0.114	0.266	0.234	0.086	0
	5	R5	R01039	Luis	M	13.59	0.01 mg/kg	6	52674.9	Observed	54389.3	Observed	35745.2	Observed	285	0.0564374	0.149
	5	R5	R01039	Luis	M	13.6	0.01 mg/kg	7	402884	Observed	416299	Observed	296634	Observed	571	0.28	0.16	0.357	0.356	0.123	0.038
	5	R5	R01039	Luis	M	13.57	0.01 mg/kg	8	908203	Observed	948920	Observed	661758	Observed	1360	0.8	0.734
	5	R5	R01039	Luis	M	13.59	0.01 mg/kg	9	682331	Observed	673331	Observed	535750	Observed	1360	1.81053	1.822	0.472	0.333	0.058	0
	5	R5	R01039	Luis	M	13.52	0.01 mg/kg	10	81048.3	Observed	89877.4	Observed	101321	Observed		2.08842	2.154
	5	R5	R01039	Luis	M	13.23	0.01 mg/kg	11	17444	Observed	15043.9	Observed	9300.62	Observed		3.30737	2.992	0.99	1.266	0.127	0.117
	5	R5	R01039	Luis	M	13	0.01 mg/kg	14	5957.54	Observed	5743.24	Observed	3814.54	Observed	67	2.45474	3.332	5.563	7.662	0.06	0.053
	5	R5	R01039	Luis	M	12.67	0.01 mg/kg	21	NA	BLOQ	NA	BLOQ	Not done	Not done		0.570526	0.666	8.059	11.095	1.331	1.756
	5	R5	R01039	Luis	M	12.42	0.01 mg/kg	28	NA	BLOQ	NA	BLOQ	Not done	Not done		0.284211	0.085	6.941	9.617	2.042	2.267
									BLOQ = Below limit of detection							positive > 1.1		Negative < 1		Negative < 1
									LOQ = 1286 GE/mL							unequivocal > 0.9 < 1.1		Positive > 1		Positive >1
																negative < 0.9

## Sheet: R6 - 0.01
									Viral load (GCE/ml)						QVI	NS1 ELISA (index value)		IgM ELISA		IgG ELISA
									Assay 1		Assay 2		Assay 2		TCID50	Assay 1	Assay 2	Assay 1	Assay 2	Assay 1	Assay 2
	code	animal code manuscript	animal ID	name	sexe	body weight	dosage	Day	Value	FLAG	Value	FLAG	Value	FLAG
	6	R6	R12088	Loroupe	M	12.02	0.01 mg/kg	0	NA	BLOQ	NA	BLOQ	NA	BLOQ		0.0987654	not done	not done	not done	not done	not done
	6	R6	R12088	Loroupe	M	12.83	0.01 mg/kg	1	NA	BLOQ	NA	BLOQ	NA	BLOQ		0.0617284	0.105
	6	R6	R12088	Loroupe	M	12.72	0.01 mg/kg	2	NA	BLOQ	NA	BLOQ	NA	BLOQ		0.15873	0.185
	6	R6	R12088	Loroupe	M	nd	0.01 mg/kg	3	NA	BLOQ	NA	BLOQ	NA	BLOQ		0.00881834	0.103
	6	R6	R12088	Loroupe	M	12.73	0.01 mg/kg	4	NA	BLOQ	NA	BLOQ	514.32	BLOQ		0.102293	0.166
	6	R6	R12088	Loroupe	M	12.69	0.01 mg/kg	5	95234.9	Observed	89277.4	Observed	40074.1	Observed	170	0.0229277	0.12	0.476	0.414	0.12	0
	6	R6	R12088	Loroupe	M	12.85	0.01 mg/kg	6	258232	Observed	281247	Observed	447887	Observed	2720	0.430335	0.32
	6	R6	R12088	Loroupe	M	12.85	0.01 mg/kg	7	394355	Observed	397484	Observed	1.17951e+06	Observed	neg	0.0484211	0.099	0.115	0.18	0	0
	6	R6	R12088	Loroupe	M	13.81	0.01 mg/kg	8	33302.2	Observed	34588	Observed	68147.4	Observed	neg	3.32421	2.738
	6	R6	R12088	Loroupe	M	13.24	0.01 mg/kg	9	4543.16	Observed	4071.7	Observed	1585.82	Observed	neg	4.53263	3.926	0.703	0.658	0.141	0.026
	6	R6	R12088	Loroupe	M	13.12	0.01 mg/kg	10	NA	BLOQ	NA	BLOQ	NA	BLOQ	neg	5.08842	4.685
	6	R6	R12088	Loroupe	M	12.72	0.01 mg/kg	11	NA	BLOQ	NA	BLOQ	NA	BLOQ	neg	6.92632	5.85	3.899	5.68	0.095	0.049
	6	R6	R12088	Loroupe	M	12.97	0.01 mg/kg	14	NA	BLOQ	NA	BLOQ	NA	BLOQ	neg	2.97474	3.273	9.168	12.162	0.421	0.229
	6	R6	R12088	Loroupe	M	12.91	0.01 mg/kg	21	NA	BLOQ	NA	BLOQ	Not done	Not done		0.0526316	0.161	8.556	7.036	1.317	1.609
	6	R6	R12088	Loroupe	M	12.64	0.01 mg/kg	28	NA	BLOQ	NA	BLOQ	Not done	Not done		0.0458554	0.104	7.846	10.419	2.127	2.677
									BLOQ = Below limit of detection							positive > 1.1		Negative < 1		Negative < 1
									LOQ = 1286 GE/mL							unequivocal > 0.9 < 1.1		Positive > 1		Positive >1
																negative < 0.9

## Sheet: R9 - 0.18
									Viral load (GCE/ml)						QVI	NS1 ELISA (index value)		IgM ELISA		IgG ELISA
									Assay 1		Assay 2		Assay 2		TCID50	Assay 1	Assay 2	Assay 1	Assay 2	Assay 1	Assay 2
	code	animal code manuscript	animal ID	name	sexe	body weight	dosage	Day	Value	FLAG	Value	FLAG	Value	FLAG
	7	R9	R10069	Doux	F	7.36	0.18 mg/kg	0	NA	BLOQ	NA	BLOQ	NA	BLOQ		0.134039	not done	0.133	not done	not done	not done
	7	R9	R10069	Doux	F	7.39	0.18 mg/kg	1	NA	BLOQ	NA	BLOQ	NA	BLOQ		0.107584	0.154
	7	R9	R10069	Doux	F	7.41	0.18 mg/kg	2	NA	BLOQ	NA	BLOQ	NA	BLOQ		0.162257	0.107
	7	R9	R10069	Doux	F	7.35	0.18 mg/kg	3	NA	BLOQ	NA	BLOQ	NA	BLOQ		0.492063	0.152
	7	R9	R10069	Doux	F	7.35	0.18 mg/kg	4	NA	BLOQ	NA	BLOQ	NA	BLOQ		0.102293	0.114
	7	R9	R10069	Doux	F	7.3	0.18 mg/kg	5	NA	BLOQ	NA	BLOQ	NA	BLOQ		0.0987654	0.135	0.395	0.324	0.222	0.12
	7	R9	R10069	Doux	F	7.34	0.18 mg/kg	6	1457.24	Observed	NA	BLOQ	2657.32	Observed	240	0.0917108	0.116
	7	R9	R10069	Doux	F	7.39	0.18 mg/kg	7	31973.6	Observed	30773.5	Observed	44445.8	Observed	807	0.164021	0.095	0.322	0.18	0.139	0.011
	7	R9	R10069	Doux	F	7.36	0.18 mg/kg	8	447887	Observed	450459	Observed	265946	Observed	5430	1.15579	1.101
	7	R9	R10069	Doux	F	7.29	0.18 mg/kg	9	449601	Observed	460316	Observed	240273	Observed	2720	3.61895	3.256	0.493	0.189	0.225	0.041
	7	R9	R10069	Doux	F	7.29	0.18 mg/kg	10	4243.14	Observed	3943.12	Observed	24473.1	Observed	neg	3.97684	4.342
	7	R9	R10069	Doux	F	7.19	0.18 mg/kg	11	NA	BLOQ	NA	BLOQ	NA	BLOQ	neg	4.49263	4.228	2.451	3.005	0.137	0.053
	7	R9	R10069	Doux	F	7.15	0.18 mg/kg	14	NA	BLOQ	NA	BLOQ	NA	BLOQ	neg	4.24	4.662	7.626	10.716	0.248	0.004
	7	R9	R10069	Doux	F	6.65	0.18 mg/kg	21	NA	BLOQ	NA	BLOQ	Not done	Not done		0.130526	0.133	9.07	12.018	1.199	1.244
	7	R9	R10069	Doux	F	7.08	0.18 mg/kg	28	NA	BLOQ	NA	BLOQ	Not done	Not done		0.149474	0.129	8.745	11.847	1.514	1.82
									BLOQ = Below limit of detection							positive > 1.1		Negative < 1		Negative < 1
									LOQ = 1286 GE/mL							unequivocal > 0.9 < 1.1		Positive > 1		Positive >1
																negative < 0.9

## Sheet: R8 - 0.18
									Viral load (GCE/ml)						QVI	NS1 ELISA (index value)		IgM ELISA		IgG ELISA
									Assay 1		Assay 2		Assay 2		TCID50	Assay 1	Assay 2	Assay 1	Assay 2	Assay 1	Assay 2
	code	animal code manuscript	animal ID	name	sexe	body weight	dosage	Day	Value	FLAG	Value	FLAG	Value	FLAG
	8	R8	R12109	Pierrot	M	10.96	0.18 mg/kg	0	NA	BLOQ	NA	BLOQ	NA	BLOQ		0.109347	not done	0.133	not done	not done	not done
	8	R8	R12109	Pierrot	M	11.41	0.18 mg/kg	1	NA	BLOQ	NA	BLOQ	NA	BLOQ		0.102293	0.114
	8	R8	R12109	Pierrot	M	11.31	0.18 mg/kg	2	NA	BLOQ	NA	BLOQ	NA	BLOQ		0.165785	0.101
	8	R8	R12109	Pierrot	M	nd	0.18 mg/kg	3	NA	BLOQ	NA	BLOQ	NA	BLOQ		0.0917108	0.143
	8	R8	R12109	Pierrot	M	11.44	0.18 mg/kg	4	NA	BLOQ	NA	BLOQ	NA	BLOQ		0.151675	0.107
	8	R8	R12109	Pierrot	M	11.53	0.18 mg/kg	5	NA	BLOQ	NA	BLOQ	NA	BLOQ		0.0881834	0.078	0.427	0.464	0.197	0
	8	R8	R12109	Pierrot	M	11.41	0.18 mg/kg	6	NA	BLOQ	NA	BLOQ	NA	BLOQ		0.0846561	0.101
	8	R8	R12109	Pierrot	M	11.48	0.18 mg/kg	7	NA	BLOQ	NA	BLOQ	NA	BLOQ	960	1.64421	0.998	0.5	0.455	0.345	0
	8	R8	R12109	Pierrot	M	11.66	0.18 mg/kg	8	NA	BLOQ	NA	BLOQ	NA	BLOQ		0.174737	0.133
	8	R8	R12109	Pierrot	M	11.56	0.18 mg/kg	9	NA	BLOQ	NA	BLOQ	NA	BLOQ		0.117895	0.11	0.36	0.369	0.116	0.071
	8	R8	R12109	Pierrot	M	11.58	0.18 mg/kg	10	NA	BLOQ	NA	BLOQ	NA	BLOQ		0.176842	0.184
	8	R8	R12109	Pierrot	M	11.27	0.18 mg/kg	11	NA	BLOQ	NA	BLOQ	NA	BLOQ		0.115789	0.106	0.29	0.126	0.104	0
	8	R8	R12109	Pierrot	M	11.1	0.18 mg/kg	14	NA	BLOQ	642.9	BLOQ	NA	BLOQ	neg	0.185263	0.163	0.276	0.252	0.106	0
	8	R8	R12109	Pierrot	M	11.01	0.18 mg/kg	21	45000	observed	49000	observed	Not done	Not done	175	1.50526	1.304	0.336	0.131	0.069	0
	8	R8	R12109	Pierrot	M	11.09	0.18 mg/kg	28	NA	BLOQ	NA	BLOQ	Not done	Not done		0.987368	1.275	8.343	11.523	1.137	1.395
									BLOQ = Below limit of detection							positive > 1.1		Negative < 1		Negative < 1
									LOQ = 1286 GE/mL							unequivocal > 0.9 < 1.1		Positive > 1		Positive >1
																negative < 0.9

## Sheet: R7- 0.18
									Viral load (GCE/ml)						QVI	NS1 ELISA (index value)		IgM ELISA		IgG ELISA
									Assay 1		Assay 2		Assay 2		TCID50	Assay 1	Assay 2	Assay 1	Assay 2	Assay 1	Assay 2
	code	animal code manuscript	animal ID	name	sexe	body weight	dosage	Day	Value	FLAG	Value	FLAG	Value	FLAG
	9	R7	R09066	Klei	M	12.65	0.18 mg/kg	0	NA	BLOQ	NA	BLOQ	NA	BLOQ		0.109347	not done	not done	not done	not done	not done
	9	R7	R09066	Klei	M	12.5	0.18 mg/kg	1	NA	BLOQ	NA	BLOQ	NA	BLOQ		0.178131	0.107
	9	R7	R09066	Klei	M	12.44	0.18 mg/kg	2	NA	BLOQ	NA	BLOQ	NA	BLOQ		0.121693	0.328
	9	R7	R09066	Klei	M	nd	0.18 mg/kg	3	NA	BLOQ	NA	BLOQ	NA	BLOQ		0.17284	0.122
	9	R7	R09066	Klei	M	12.5	0.18 mg/kg	4	NA	BLOQ	NA	BLOQ	NA	BLOQ		0.149912	0.316
	9	R7	R09066	Klei	M	12.58	0.18 mg/kg	5	NA	BLOQ	NA	BLOQ	NA	BLOQ		0.165785	0.112	0.234	0.252	0.127	0
	9	R7	R09066	Klei	M	12.35	0.18 mg/kg	6	NA	BLOQ	NA	BLOQ	NA	BLOQ		0.0846561	0.238
	9	R7	R09066	Klei	M	12.38	0.18 mg/kg	7	NA	BLOQ	NA	BLOQ	NA	BLOQ		0.229474	0.088	0	0.347	0.194	0.226
	9	R7	R09066	Klei	M	12.62	0.18 mg/kg	8	NA	BLOQ	NA	BLOQ	NA	BLOQ		0.130526	0.114
	9	R7	R09066	Klei	M	12.45	0.18 mg/kg	9	171.44	BLOQ	171.44	BLOQ	471.46	BLOQ	neg	0.221053	0.294	0.287	0.23	0.127	0.034
	9	R7	R09066	Klei	M	12.37	0.18 mg/kg	10	1757.26	Observed	1928.7	Observed	9686.36	Observed	120	0.16	0.156
	9	R7	R09066	Klei	M	12.18	0.18 mg/kg	11	22201.5	Observed	21987.2	Observed	13929.5	Observed	85	0.36	0.364	0.364	0.342	0.197	0.312
	9	R7	R09066	Klei	M	12.21	0.18 mg/kg	14	728.62	BLOQ	771.48	BLOQ	3300.22	Observed	neg	1.16632	0.968	0.49	0.275	0.171	0.03
	9	R7	R09066	Klei	M	12.05	0.18 mg/kg	21	NA	BLOQ	NA	BLOQ	Not done	Not done		0.648421	0.803	7.01	9.284	0.662	0.737
	9	R7	R09066	Klei	M	12.19	0.18 mg/kg	28	NA	BLOQ	NA	BLOQ	Not done	Not done		0.0189474	0.108	5.979	8.378	1.444	1.406
									BLOQ = Below limit of detection							positive > 1.1		Negative < 1		Negative < 1
									LOQ = 1286 GE/mL							unequivocal > 0.9 < 1.1		Positive > 1		Positive >1
																negative < 0.9

[truncated: 3 more sheets: R10 - 3, R12 - 3, R11 - 3]
