# Supplementary material for: Blocking NS3–NS4B interaction inhibits dengue virus in non-human primates
Source: Nature. 2023 Mar 15;615(7953):678–86. doi: 10.1038/s41586-023-05790-6 (PMC10033419; doi:10.1038/s41586-023-05790-6)
Supplement: Supplementary file 7 — Source Data Fig. 4 [file 41586_2023_5790_MOESM7_ESM.xlsx]

## Sheet: R1
	18-VD-07L Result Summary Log
	R1 or AID 13U067
	PLACEBO GROUP
Animal ID manuscript	Original Animal ID	Sex	Body Weight (kg)	Dosage mL/kg	Day	qRT-PCR Assay		IgM ELISA Titer	IgG ELISA Titer
						Average GE/mL	Result
R1	AID13U067	F	8.2	8.2	Day 0	0	Negative	100	100
R1	AID13U067	F	8.2	8.2	Day 1	0	Negative	ND	ND
R1	AID13U067	F	8.26	8.3	Day 2	0	Negative	ND	ND
R1	AID13U067	F	8.2	8.2	Day 3	593.373	BLOQ; Signal detected in 1 of 2 duplicate wells	ND	ND
R1	AID13U067	F	8.24	8.2	Day 4	514.555	BLOQ	ND	ND
R1	AID13U067	F	8.3	8.3	Day 5	1677.97	BLOQ	100	100
R1	AID13U067	F	8.26	8.3	Day 6	1988.19	BLOQ	ND	ND
R1	AID13U067	F	8.16	8.2	Day 7	21643.7	Positive	100	100
R1	AID13U067	F	8.14	8.1	Day 8	64914.2	Positive	ND	ND
R1	AID13U067	F	6.76	6.8	Day 9	121653	Positive	100	100
R1	AID13U067	F	8.28	8.3	Day 10	90178.9	Positive	ND	ND
R1	AID13U067	F	8.24	NA	Day 11	57544.3	Positive	100	100
R1	AID13U067	F	8.28	NA	Day 14	0	Negative	2700	100
R1	AID13U067	F	8.28	NA	Day 29	0	Negative	24300	72900
						Assay LOQ = 100 GE/reaction		Positive	Positive
						BLOQ = Below Limit of Quantitation
						Positive		Negative = 100	Negative = 100
						Negative
	ND - Not Done
	NA - Not Applicable

## Sheet: R2
	18-VD-07L Result Summary Log
	R2 or AID 13U072
	PLACEBO GROUP
Animal ID manuscript	Original Animal ID	Sex	Body Weight (kg)	Dosage mL/kg	Day	qRT-PCR Assay		IgM ELISA Titer	IgG ELISA Titer
						Average GE/mL	Result
R2	AID13U072	F	5.62	6	Day 0	0	Negative	100	100
R2	AID13U072	F	5.96	6	Day 1	0	Negative	ND	ND
R2	AID13U072	F	5.96	6	Day 2	0	Negative	ND	ND
R2	AID13U072	F	5.94	5.9	Day 3	0	Negative	ND	ND
R2	AID13U072	F	5.92	5.9	Day 4	686.425	BLOQ	ND	ND
R2	AID13U072	F	5.98	6	Day 5	897.6	BLOQ; Signal detected in 1 of 2 duplicate wells	100	100
R2	AID13U072	F	5.9	5.9	Day 6	2731.48	BLOQ	ND	ND
R2	AID13U072	F	5.92	5.9	Day 7	6046.1	BLOQ	100	100
R2	AID13U072	F	6.04	6	Day 8	3059.24	BLOQ	ND	ND
R2	AID13U072	F	5.92	5.9	Day 9	8146.44	Positive	100	100
R2	AID13U072	F	6.06	6.1	Day 10	7749.72	Positive	ND	ND
R2	AID13U072	F	6.04	NA	Day 11	1721.87	BLOQ	100	100
R2	AID13U072	F	6.18	NA	Day 14	0	Negative	2700	100
R2	AID13U072	F	6.44	NA	Day 29	0	Negative	8100	24300
						Assay LOQ = 100 GE/reaction		Positive	Positive
						BLOQ = Below Limit of Quantitation
						Positive		Negative = 100	Negative = 100
						Negative
	ND - Not Done
	NA - Not Applicable

## Sheet: R3
	18-VD-07L Result Summary Log
	R3 or AID 14U018
	PLACEBO GROUP
Animal ID manuscript	Original Animal ID	Sex	Body Weight (kg)	Dosage mL/kg	Day	qRT-PCR Assay		IgM ELISA Titer	IgG ELISA Titer
						Average GE/mL	Result
R3	AID14U018	M	6.3	6.3	Day 0	0	Negative	100	100
R3	AID14U018	M	6.28	6.3	Day 1	0	Negative	ND	ND
R3	AID14U018	M	6.36	6.4	Day 2	0	Negative	ND	ND
R3	AID14U018	M	6.38	6.4	Day 3	0	Negative	ND	ND
R3	AID14U018	M	6.38	6.4	Day 4	0	Negative	ND	ND
R3	AID14U018	M	6.38	6.3	Day 5	0	Negative	100	100
R3	AID14U018	M	6.28	6.3	Day 6	0	Negative	ND	ND
R3	AID14U018	M	6.32	6.3	Day 7	469.675	BLOQ	100	100
R3	AID14U018	M	6.34	6.3	Day 8	298.941	BLOQ; Signal detected in 1 of 2 duplicate wells	ND	ND
R3	AID14U018	M	6.3	6.3	Day 9	873.55	BLOQ	100	100
R3	AID14U018	M	6.46	6.5	Day 10	5726	Positive	ND	ND
R3	AID14U018	M	6.42	NA	Day 11	23643.9	Positive	100	100
R3	AID14U018	M	6.4	NA	Day 14	7525.73	Positive	100	100
R3	AID14U018	M	6.76	NA	Day 29	0	Negative	24300	72900
						Assay LOQ = 100 GE/reaction		Positive	Positive
						BLOQ = Below Limit of Quantitation
						Positive		Negative = 100	Negative = 100
						Negative
	ND - Not Done
	NA - Not Applicable

## Sheet: R4
	18-VD-07L Result Summary Log
	R4 or AID 14U024
	PLACEBO GROUP
Animal ID manuscript	Original Animal ID	Sex	Body Weight (kg)	Dosage mL/kg	Day	qRT-PCR Assay		IgM ELISA Titer	IgG ELISA Titer
						Average GE/mL	Result
R4	AID14U024	M	6.72	6.7	Day 0	0	Negative	100	100
R4	AID14U024	M	6.72	6.7	Day 1	0	Negative	ND	ND
R4	AID14U024	M	6.82	6.8	Day 2	0	Negative	ND	ND
R4	AID14U024	M	6.78	6.8	Day 3	0	Negative	ND	ND
R4	AID14U024	M	6.78	6.8	Day 4	0	Negative	ND	ND
R4	AID14U024	M	6.76	6.8	Day 5	377.458	BLOQ; Signal detected in 1 of 2 duplicate wells	100	100
R4	AID14U024	M	6.74	6.7	Day 6	413.997	BLOQ	ND	ND
R4	AID14U024	M	6.76	6.8	Day 7	0	Negative	100	100
R4	AID14U024	M	6.76	6.8	Day 8	3406.96	BLOQ	ND	ND
R4	AID14U024	M	6.72	6.7	Day 9	32921.6	Positive	100	100
R4	AID14U024	M	6.8	6.8	Day 10	107289	Positive	ND	ND
R4	AID14U024	M	6.76	NA	Day 11	58668.9	Positive	100	100
R4	AID14U024	M	6.8	NA	Day 14	764.624	BLOQ; Signal detected in 1 of 2 duplicate wells	100	100
R4	AID14U024	M	7.08	NA	Day 29	0	Negative	2700	24300
						Assay LOQ = 100 GE/reaction		Positive	Positive
						BLOQ = Below Limit of Quantitation
						Positive		Negative = 100	Negative = 100
						Negative
	ND - Not Done
	NA - Not Applicable

## Sheet: R5
	18-VD-07L Result Summary Log
	R5 or AID 14U044
	PLACEBO GROUP
Animal ID manuscript	Original Animal ID	Sex	Body Weight (kg)	Dosage mL/kg	Day	qRT-PCR Assay		IgM ELISA Titer	IgG ELISA Titer
						Average GE/mL	Result
R5	AID14U044	F	6.56	6.6	Day 0	0	Negative	100	100
R5	AID14U044	F	6.58	6.6	Day 1	0	Negative	ND	ND
R5	AID14U044	F	6.66	6.7	Day 2	0	Negative	ND	ND
R5	AID14U044	F	6.66	6.7	Day 3	0	Negative	ND	ND
R5	AID14U044	F	6.6	6.6	Day 4	0	Negative	ND	ND
R5	AID14U044	F	6.64	6.6	Day 5	942.52	BLOQ; Signal detected in 1 of 2 duplicate wells	100	100
R5	AID14U044	F	6.58	6.6	Day 6	683.278	BLOQ	ND	ND
R5	AID14U044	F	6.6	6.6	Day 7	3823.42	BLOQ	100	100
R5	AID14U044	F	6.7	6.7	Day 8	6726.44	Positive	ND	ND
R5	AID14U044	F	6.62	6.6	Day 9	21504.7	Positive	100	100
R5	AID14U044	F	6.76	6.8	Day 10	31279.8	Positive	ND	ND
R5	AID14U044	F	6.7	NA	Day 11	28967.8	Positive	100	100
R5	AID14U044	F	6.56	NA	Day 14	0	Negative	100	100
R5	AID14U044	F	6.82	NA	Day 29	0	Negative	8100	72900
						Assay LOQ = 100 GE/reaction		Positive	Positive
						BLOQ = Below Limit of Quantitation
						Positive		Negative = 100	Negative = 100
						Negative
	ND - Not Done
	NA - Not Applicable

## Sheet: R6
	18-VD-07L Result Summary Log
	R6 or AID 14U045
	PLACEBO GROUP
Animal ID manuscript	Original Animal ID	Sex	Body Weight (kg)	Dosage mL/kg	Day	qRT-PCR Assay		IgM ELISA Titer	IgG ELISA Titer
						Average GE/mL	Result
R6	AID14U045	M	6.82	6.8	Day 0	0	Negative	100	100
R6	AID14U045	M	6.68	6.7	Day 1	0	Negative	ND	ND
R6	AID14U045	M	6.72	6.7	Day 2	0	Negative	ND	ND
R6	AID14U045	M	6.72	6.7	Day 3	326.391	BLOQ; Signal detected in 1 of 2 duplicate wells	ND	ND
R6	AID14U045	M	6.7	6.7	Day 4	0	Negative	ND	ND
R6	AID14U045	M	6.68	6.7	Day 5	738.544	BLOQ; Signal detected in 1 of 2 duplicate wells	100	100
R6	AID14U045	M	6.64	6.6	Day 6	1869.28	BLOQ	ND	ND
R6	AID14U045	M	6.6	6.6	Day 7	27913.1	Positive	100	100
R6	AID14U045	M	6.66	6.7	Day 8	124312	Positive	ND	ND
R6	AID14U045	M	6.56	6.6	Day 9	466156	Positive	100	100
R6	AID14U045	M	6.7	6.7	Day 10	587567	Positive	ND	ND
R6	AID14U045	M	6.76	NA	Day 11	231988	Positive	100	100
R6	AID14U045	M	6.78	NA	Day 14	0	Negative	2700	100
R6	AID14U045	M	6.66	NA	Day 29	0	Negative	24300	72900
						Assay LOQ = 100 GE/reaction		Positive	Positive
						BLOQ = Below Limit of Quantitation
						Positive		Negative = 100	Negative = 100
						Negative
	ND - Not Done
	NA - Not Applicable

## Sheet: R7
	R7 or AID 13U037
	JNJ-1802 Group
Animal ID manuscript	Original Animal ID	Sex	Body Weight (kg)	Dosage mL/kg	Day	qRT-PCR Assay		IgM ELISA Titer	IgG ELISA Titer
						Average GE/mL	Result
R7	AID13U037	M	7.96	8	Day 0	0	Negative	100	100
R7	AID13U037	M	7.94	7.9	Day 1	0	Negative	ND	ND
R7	AID13U037	M	7.94	7.9	Day 2	0	Negative	ND	ND
R7	AID13U037	M	7.94	7.9	Day 3	0	Negative	ND	ND
R7	AID13U037	M	7.96	8	Day 4	0	Negative	ND	ND
R7	AID13U037	M	7.96	8	Day 5	0	Negative	100	100
R7	AID13U037	M	7.84	7.8	Day 6	0	Negative	ND	ND
R7	AID13U037	M	7.9	7.9	Day 7	0	Negative	100	100
R7	AID13U037	M	7.94	7.9	Day 8	0	Negative	ND	ND
R7	AID13U037	M	7.82	7.8	Day 9	0	Negative	100	100
R7	AID13U037	M	7.94	7.9	Day 10	0	Negative	ND	ND
R7	AID13U037	M	7.94	NA	Day 11	0	Negative	100	100
R7	AID13U037	M	8.12	NA	Day 14	0	Negative	100	100
R7	AID13U037	M	8.32	NA	Day 29	0	Negative	100	100
						Assay LOQ = 100 GE/reaction		Positive	Positive
						BLOQ = Below Limit of Quantitation
						Positive		Negative = 100	Negative = 100
						Negative
	ND - Not Done
	NA - Not Applicable

## Sheet: R8
	R8 or AID 14U017
	JNJ-1802 Group
Animal ID manuscript	Original Animal ID	Sex	Body Weight (kg)	Dosage mL/kg	Day	qRT-PCR Assay		IgM ELISA Titer	IgG ELISA Titer
						Average GE/mL	Result
R8	AID14U017	M	6.16	6.2	Day 0	0	Negative	100	100
R8	AID14U017	M	6.18	6.2	Day 1	0	Negative	ND	ND
R8	AID14U017	M	6.32	6.3	Day 2	0	Negative	ND	ND
R8	AID14U017	M	6.24	6.2	Day 3	0	Negative	ND	ND
R8	AID14U017	M	6.16	6.2	Day 4	0	Negative	ND	ND
R8	AID14U017	M	6.22	6.2	Day 5	0	Negative	100	100
R8	AID14U017	M	6.16	6.2	Day 6	0	Negative	ND	ND
R8	AID14U017	M	6.2	6.2	Day 7	0	Negative	100	100
R8	AID14U017	M	6.14	6.1	Day 8	0	Negative	ND	ND
R8	AID14U017	M	6.12	6.1	Day 9	0	Negative	100	100
R8	AID14U017	M	6.22	6.2	Day 10	0	Negative	ND	ND
R8	AID14U017	M	6.3	NA	Day 11	0	Negative	100	100
R8	AID14U017	M	5.76	NA	Day 14	0	Negative	100	100
R8	AID14U017	M	6.52	NA	Day 29	0	Negative	100	100
						Assay LOQ = 100 GE/reaction		Positive	Positive
						BLOQ = Below Limit of Quantitation
						Positive		Negative = 100	Negative = 100
						Negative
	ND - Not Done
	NA - Not Applicable

## Sheet: R9
	R9 or AID 14U022
	JNJ-1802 Group
Animal ID manuscript	Original Animal ID	Sex	Body Weight (kg)	Dosage mL/kg	Day	qRT-PCR Assay		IgM ELISA Titer	IgG ELISA Titer
						Average GE/mL	Result
R9	AID14U022	M	7.1	7.1	Day 0	0	Negative	100	100
R9	AID14U022	M	7.14	7.1	Day 1	0	Negative	ND	ND	ND+I8:I21
R9	AID14U022	M	7.16	7.2	Day 2	0	Negative	ND	ND
R9	AID14U022	M	7.14	7.1	Day 3	0	Negative	ND	ND
R9	AID14U022	M	7.1	7.1	Day 4	0	Negative	ND	ND
R9	AID14U022	M	7.22	7.2	Day 5	0	Negative	100	100
R9	AID14U022	M	7.1	7.1	Day 6	0	Negative	ND	ND
R9	AID14U022	M	7.1	7.1	Day 7	0	Negative	100	100
R9	AID14U022	M	7.08	7.1	Day 8	0	Negative	ND	ND
R9	AID14U022	M	7.02	7	Day 9	0	Negative	100	100
R9	AID14U022	M	7.06	7.1	Day 10	0	Negative	ND	ND
R9	AID14U022	M	7.1	NA	Day 11	0	Negative	100	100
R9	AID14U022	M	7.18	NA	Day 14	0	Negative	100	100
R9	AID14U022	M	7.2	NA	Day 29	0	Negative	100	100
						Assay LOQ = 100 GE/reaction		Positive	Positive
						BLOQ = Below Limit of Quantitation
						Positive		Negative = 100	Negative = 100
						Negative
	ND - Not Done
	NA - Not Applicable

## Sheet: R10
	R10 or AID 14U026
	JNJ-1802 Group
Animal ID manuscript	Original Animal ID	Sex	Body Weight (kg)	Dosage mL/kg	Day	qRT-PCR Assay		IgM ELISA Titer	IgG ELISA Titer
						Average GE/mL	Result
R10	AID14U026	F	5.96	6	Day 0	0	Negative	100	100
R10	AID14U026	F	5.9	5.9	Day 1	0	Negative	ND	ND
R10	AID14U026	F	5.96	6	Day 2	0	Negative	ND	ND
R10	AID14U026	F	5.96	6	Day 3	0	Negative	ND	ND
R10	AID14U026	F	5.96	6	Day 4	0	Negative	ND	ND
R10	AID14U026	F	5.94	5.9	Day 5	0	Negative	100	100
R10	AID14U026	F	5.86	5.9	Day 6	0	Negative	ND	ND
R10	AID14U026	F	5.92	5.9	Day 7	0	Negative	100	100
R10	AID14U026	F	5.92	5.9	Day 8	0	Negative	ND	ND
R10	AID14U026	F	5.86	5.9	Day 9	0	Negative	100	100
R10	AID14U026	F	5.9	5.9	Day 10	0	Negative	ND	ND
R10	AID14U026	F	6.02	NA	Day 11	0	Negative	100	100
R10	AID14U026	F	5.72	NA	Day 14	0	Negative	100	100
R10	AID14U026	F	6.14	NA	Day 29	0	Negative	100	100
						Assay LOQ = 100 GE/reaction		Positive	Positive
						BLOQ = Below Limit of Quantitation
						Positive		Negative = 100	Negative = 100
						Negative
	ND - Not Done
	NA - Not Applicable

[truncated: 2 more sheets: R11, R12]
