# Supplementary material for: Blocking NS3–NS4B interaction inhibits dengue virus in non-human primates
Source: Nature. 2023 Mar 15;615(7953):678–86. doi: 10.1038/s41586-023-05790-6 (PMC10033419; doi:10.1038/s41586-023-05790-6)
Supplement: Supplementary file 8 — Source Data Table 1 [file 41586_2023_5790_MOESM8_ESM.xlsx]

## Sheet: Table 1
Fig. 1b - Antiviral activitiy and toxicity of JNJ-1802 in different cell lines
Antiviral activity and toxicity of JNJ-1802 on Vero cells (DENV-2/16681-eGFP)																	Antiviral activity and toxicity of JNJ-1802 on Huh7 cells (DENV-2/16681-eGFP)																		Antiviral activity and toxicity of JNJ-1802 on THP1 cells (DENV-2/16681-eGFP)
Individual data													EC50 (nM)				Individual data													EC50 (nM)					Individual data														EC50 (µM)
JNJS	JNJB	ASY_NAME	ASY_GUESTSTRAIN	FC_reference	MOD_NAME	RESULT_TYPE	RESULT_CENSOR	result_value	after_cleaning	C_FC	FC	EXPERIMENT_ID	Mean	SD			JNJS	JNJB	ASY_NAME	ASY_GUESTSTRAIN	FC_reference	MOD_NAME	RESULT_TYPE	RESULT_CENSOR	result_value	after_cleaning	C_FC	FC	EXPERIMENT_ID	Mean	SD				JNJS	JNJB	ASY_NAME	ASY_GUESTSTRAIN	FC_reference	MOD_NAME	RESULT_TYPE	RESULT_CENSOR	result_value	after_cleaning	C_FC	FC	EXPERIMENT_ID	censor	Mean
64281802-AAA	44552900	DENV-AVE-VeroECACC-DENV-2/16681-GFP_preseeding	DENV-2/16681-eGFP	NA	SECONDARY	EC50 (nM)	=	0.07	OK			LDO-040814	0.05875	0.0300832			64281802-AAA	44856077	DENV-AVE-HUH7-DENV-2/16681-GFP_preseeding	DENV-2/16681-eGFP	NA	SECONDARY	EC50 (nM)	=	0.2	OK			LDO-041785	0.135	0.0768115				64281802-AAA	45015383	DENV-AVE-THP-1-DC-SIGN-DENV-2/16681-GFP	DENV-2/16681-eGFP	SECONDARY	EC50 (µM)		=	0.000134889	OK			WF66353	=	0.000172768
64281802-AAA	44552900	DENV-AVE-VeroECACC-DENV-2/16681-GFP_preseeding	DENV-2/16681-eGFP	NA	SECONDARY	EC50 (nM)	=	0.05	OK			LDO-041064					64281802-AAA	45055584	DENV-AVE-HUH7-DENV-2/16681-GFP_preseeding	DENV-2/16681-eGFP	NA	SECONDARY	EC50 (nM)	=	0.05	OK			LDO-042260						64281802-AAA	45015383	DENV-AVE-THP-1-DC-SIGN-DENV-2/16681-GFP	DENV-2/16681-eGFP	SECONDARY	EC50 (µM)		=	0.00013456	OK			WF66353
64281802-AAA	44552900	DENV-AVE-VeroECACC-DENV-2/16681-GFP_preseeding	DENV-2/16681-eGFP	NA	SECONDARY	EC50 (nM)	=	0.05	OK			LDO-041078					64281802-AAA	45055584	DENV-AVE-HUH7-DENV-2/16681-GFP_preseeding	DENV-2/16681-eGFP	NA	SECONDARY	EC50 (nM)	=	0.2	OK			LDO-042303						64281802-AAA	45015383	DENV-AVE-THP-1-DC-SIGN-DENV-2/16681-GFP	DENV-2/16681-eGFP	SECONDARY	EC50 (µM)		=	0.000135269	OK			WF66353
64281802-AAA	44856077	DENV-AVE-VeroECACC-DENV-2/16681-GFP_preseeding	DENV-2/16681-eGFP	NA	SECONDARY	EC50 (nM)	=	0.1	OK			LDO-041577					64281802-AAA	45055584	DENV-AVE-HUH7-DENV-2/16681-GFP_preseeding	DENV-2/16681-eGFP	NA	SECONDARY	EC50 (nM)	=	0.09	OK			LDO-042318						64281802-AAA	45015383	DENV-AVE-THP-1-DC-SIGN-DENV-2/16681-GFP	DENV-2/16681-eGFP	SECONDARY	EC50 (µM)		=	0.00019624	OK			WF66354
64281802-AAA	44856077	DENV-AVE-VeroECACC-DENV-2/16681-GFP_preseeding	DENV-2/16681-eGFP	NA	SECONDARY	EC50 (nM)	=	0.1	OK			LDO-041600																							64281802-AAA	45015383	DENV-AVE-THP-1-DC-SIGN-DENV-2/16681-GFP	DENV-2/16681-eGFP	SECONDARY	EC50 (µM)		=	0.000207692	OK			WF66354
64281802-AAA	44856077	DENV-AVE-VeroECACC-DENV-2/16681-GFP_preseeding	DENV-2/16681-eGFP	NA	SECONDARY	EC50 (nM)	=	0.02	OK			LDO-041759					Individual data													EC90 (nM)					64281802-AAA	45015383	DENV-AVE-THP-1-DC-SIGN-DENV-2/16681-GFP	DENV-2/16681-eGFP	SECONDARY	EC50 (µM)		=	0.000227959	OK			WF66354
64281802-AAA	45015383	DENV-AVE-VeroECACC-DENV-2/16681-GFP_preseeding	DENV-2/16681-eGFP	NA	SECONDARY	EC50 (nM)	=	0.09	OK			LDO-041921					JNJS	JNJB	ASY_NAME	ASY_GUESTSTRAIN	FC_reference	MOD_NAME	RESULT_TYPE	RESULT_CENSOR	result_value	after_cleaning	C_FC	FC	EXPERIMENT_ID	Mean	SD				Individual data														EC90 (µM)
64281802-AAA	45015383	DENV-AVE-VeroECACC-DENV-2/16681-GFP_preseeding	DENV-2/16681-eGFP	NA	SECONDARY	EC50 (nM)	=	0.05	OK			LDO-042261					64281802-AAA	44856077	DENV-AVE-HUH7-DENV-2/16681-GFP_preseeding	DENV-2/16681-eGFP	NA	SECONDARY	EC90 (nM)	=	0.6	OK			LDO-041785	0.533333	0.305505				JNJS	JNJB	ASY_NAME	ASY_GUESTSTRAIN	FC_reference	MOD_NAME	RESULT_TYPE	RESULT_CENSOR	result_value	after_cleaning	C_FC	FC	EXPERIMENT_ID	censor	Mean
64281802-AAA	45015383	DENV-AVE-VeroECACC-DENV-2/16681-GFP_preseeding	DENV-2/16681-eGFP	NA	SECONDARY	EC50 (nM)	=	0.04	OK			LDO-042283					64281802-AAA	45055584	DENV-AVE-HUH7-DENV-2/16681-GFP_preseeding	DENV-2/16681-eGFP	NA	SECONDARY	EC90 (nM)	=	0.2	OK			LDO-042260						64281802-AAA	45015383	DENV-AVE-THP-1-DC-SIGN-DENV-2/16681-GFP	DENV-2/16681-eGFP	SECONDARY	EC90 (µM)		=	0.00025	OK			WF66353	=	0.000283333
64281802-AAA	45055584	DENV-AVE-VeroECACC-DENV-2/16681-GFP_preseeding	DENV-2/16681-eGFP	NA	SECONDARY	EC50 (nM)	=	0.1	OK			LDO-042057					64281802-AAA	45055584	DENV-AVE-HUH7-DENV-2/16681-GFP_preseeding	DENV-2/16681-eGFP	NA	SECONDARY	EC90 (nM)	=	0.8	OK			LDO-042303						64281802-AAA	45015383	DENV-AVE-THP-1-DC-SIGN-DENV-2/16681-GFP	DENV-2/16681-eGFP	SECONDARY	EC90 (µM)		=	0.00028	OK			WF66353
64281802-AAA	45055584	DENV-AVE-VeroECACC-DENV-2/16681-GFP_preseeding	DENV-2/16681-eGFP	NA	SECONDARY	EC50 (nM)	=	0.04	OK			LDO-042091					64281802-AAA	45055584	DENV-AVE-HUH7-DENV-2/16681-GFP_preseeding	DENV-2/16681-eGFP	NA	SECONDARY	EC90 (nM)	=	0.2	OK			LDO-042318						64281802-AAA	45015383	DENV-AVE-THP-1-DC-SIGN-DENV-2/16681-GFP	DENV-2/16681-eGFP	SECONDARY	EC90 (µM)		=	0.00019	OK			WF66353
64281802-AAA	45055584	DENV-AVE-VeroECACC-DENV-2/16681-GFP_preseeding	DENV-2/16681-eGFP	NA	SECONDARY	EC50 (nM)	=	0.02	OK			LDO-042260																							64281802-AAA	45015383	DENV-AVE-THP-1-DC-SIGN-DENV-2/16681-GFP	DENV-2/16681-eGFP	SECONDARY	EC90 (µM)		=	0.00032	OK			WF66354
64281802-AAA	45055584	DENV-AVE-VeroECACC-DENV-2/16681-GFP_preseeding	DENV-2/16681-eGFP	NA	SECONDARY	EC50 (nM)	=	0.1	OK			LDO-042303					Individual data													CC50 (nM)					64281802-AAA	45015383	DENV-AVE-THP-1-DC-SIGN-DENV-2/16681-GFP	DENV-2/16681-eGFP	SECONDARY	EC90 (µM)		=	0.00033	OK			WF66354
64281802-AAA	45055584	DENV-AVE-VeroECACC-DENV-2/16681-GFP_preseeding	DENV-2/16681-eGFP	NA	SECONDARY	EC50 (nM)	=	0.03	OK			LDO-042318					JNJS	JNJB	ASY_NAME	ASY_GUESTSTRAIN	FC_reference	MOD_NAME	RESULT_TYPE	RESULT_CENSOR	result_value	after_cleaning	C_FC	FC	EXPERIMENT_ID	Mean	SD	Selectivity index			64281802-AAA	45015383	DENV-AVE-THP-1-DC-SIGN-DENV-2/16681-GFP	DENV-2/16681-eGFP	SECONDARY	EC90 (µM)		=	0.00033	OK			WF66354
64281802-AAA	45145226	DENV-AVE-VeroECACC-DENV-2/16681-GFP_preseeding	DENV-2/16681-eGFP	NA	SECONDARY	EC50 (nM)	=	0.03	OK			LDO-042282					64281802-AAA	44856077	TOX-HUH7-DENV-2/16681-GFP_d4_preseeding	DENV-2/16681-eGFP	NA	SECONDARY	CC50 (nM)	=	12700	OK			LDO-041707			94074.1
64281802-AAA	45231956	DENV-AVE-VeroECACC-DENV-2/16681-GFP_preseeding	DENV-2/16681-eGFP	NA	SECONDARY	EC50 (nM)	=	0.05	OK			LDO-042387																							Individual data														CC50 (µM)
																																			JNJS	JNJB	ASY_NAME	ASY_GUESTSTRAIN	FC_reference	MOD_NAME	RESULT_TYPE	RESULT_CENSOR	result_value	after_cleaning	C_FC	FC	EXPERIMENT_ID	censor	Mean
Individual data													EC90 (nM)																						64281802-AAA	45015383	TOX-THP-1-DC-SIGN			CC50 (µM)		>	0.5	OK			WF66353	>	0.5
JNJS	JNJB	ASY_NAME	ASY_GUESTSTRAIN	FC_reference	MOD_NAME	RESULT_TYPE	RESULT_CENSOR	result_value	after_cleaning	C_FC	FC	EXPERIMENT_ID	Mean	SD																					64281802-AAA	45015383	TOX-THP-1-DC-SIGN			CC50 (µM)		>	0.5	OK			WF66353
64281802-AAA	44552900	DENV-AVE-VeroECACC-DENV-2/16681-GFP_preseeding	DENV-2/16681-eGFP	NA	SECONDARY	EC90 (nM)	=	0.1	OK			LDO-040814	0.161111	0.0828101																					64281802-AAA	45015383	TOX-THP-1-DC-SIGN			CC50 (µM)		>	0.5	OK			WF66353
64281802-AAA	44552900	DENV-AVE-VeroECACC-DENV-2/16681-GFP_preseeding	DENV-2/16681-eGFP	NA	SECONDARY	EC90 (nM)	=	0.1	OK			LDO-041051																							64281802-AAA	45015383	TOX-THP-1-DC-SIGN			CC50 (µM)		>	0.5	OK			WF66354
64281802-AAA	44552900	DENV-AVE-VeroECACC-DENV-2/16681-GFP_preseeding	DENV-2/16681-eGFP	NA	SECONDARY	EC90 (nM)	=	0.1	OK			LDO-041064																							64281802-AAA	45015383	TOX-THP-1-DC-SIGN			CC50 (µM)		>	0.5	OK			WF66354
64281802-AAA	44552900	DENV-AVE-VeroECACC-DENV-2/16681-GFP_preseeding	DENV-2/16681-eGFP	NA	SECONDARY	EC90 (nM)	=	0.1	OK			LDO-041078																							64281802-AAA	45015383	TOX-THP-1-DC-SIGN			CC50 (µM)		>	0.5	OK			WF66354
64281802-AAA	44856077	DENV-AVE-VeroECACC-DENV-2/16681-GFP_preseeding	DENV-2/16681-eGFP	NA	SECONDARY	EC90 (nM)	=	0.3	OK			LDO-041577
64281802-AAA	44856077	DENV-AVE-VeroECACC-DENV-2/16681-GFP_preseeding	DENV-2/16681-eGFP	NA	SECONDARY	EC90 (nM)	=	0.1	OK			LDO-041759
64281802-AAA	45015383	DENV-AVE-VeroECACC-DENV-2/16681-GFP_preseeding	DENV-2/16681-eGFP	NA	SECONDARY	EC90 (nM)	=	0.2	OK			LDO-041921
64281802-AAA	45015383	DENV-AVE-VeroECACC-DENV-2/16681-GFP_preseeding	DENV-2/16681-eGFP	NA	SECONDARY	EC90 (nM)	=	0.2	OK			LDO-042261
64281802-AAA	45015383	DENV-AVE-VeroECACC-DENV-2/16681-GFP_preseeding	DENV-2/16681-eGFP	NA	SECONDARY	EC90 (nM)	=	0.2	OK			LDO-042283
64281802-AAA	45055584	DENV-AVE-VeroECACC-DENV-2/16681-GFP_preseeding	DENV-2/16681-eGFP	NA	SECONDARY	EC90 (nM)	=	0.3	OK			LDO-042057
64281802-AAA	45055584	DENV-AVE-VeroECACC-DENV-2/16681-GFP_preseeding	DENV-2/16681-eGFP	NA	SECONDARY	EC90 (nM)	=	0.2	OK			LDO-042074
64281802-AAA	45055584	DENV-AVE-VeroECACC-DENV-2/16681-GFP_preseeding	DENV-2/16681-eGFP	NA	SECONDARY	EC90 (nM)	=	0.2	OK			LDO-042091
64281802-AAA	45055584	DENV-AVE-VeroECACC-DENV-2/16681-GFP_preseeding	DENV-2/16681-eGFP	NA	SECONDARY	EC90 (nM)	=	0.05	OK			LDO-042260
64281802-AAA	45055584	DENV-AVE-VeroECACC-DENV-2/16681-GFP_preseeding	DENV-2/16681-eGFP	NA	SECONDARY	EC90 (nM)	=	0.3	OK			LDO-042303
64281802-AAA	45055584	DENV-AVE-VeroECACC-DENV-2/16681-GFP_preseeding	DENV-2/16681-eGFP	NA	SECONDARY	EC90 (nM)	=	0.08	OK			LDO-042318
64281802-AAA	45145226	DENV-AVE-VeroECACC-DENV-2/16681-GFP_preseeding	DENV-2/16681-eGFP	NA	SECONDARY	EC90 (nM)	=	0.1	OK			LDO-042239
64281802-AAA	45145226	DENV-AVE-VeroECACC-DENV-2/16681-GFP_preseeding	DENV-2/16681-eGFP	NA	SECONDARY	EC90 (nM)	=	0.07	OK			LDO-042282
64281802-AAA	45231956	DENV-AVE-VeroECACC-DENV-2/16681-GFP_preseeding	DENV-2/16681-eGFP	NA	SECONDARY	EC90 (nM)	=	0.2	OK			LDO-042387
Individual data													CC50 (nM)
JNJS	JNJB	ASY_NAME	ASY_GUESTSTRAIN	FC_reference	MOD_NAME	RESULT_TYPE	RESULT_CENSOR	result_value	after_cleaning	C_FC	FC	EXPERIMENT_ID	Mean	SD	Selectivity index
64281802-AAA	44552900	TOX-VeroECACC-DENV-2/16681-GFP_d4_preseeding	DENV-2/16681-eGFP	DENV-AVE-VeroECACC-DENV-2/16681-GFP_preseeding	SECONDARY	CC50 (nM)	=	3040	OK			LDO-040747	2610	465.427	44425.5
64281802-AAA	44552900	TOX-VeroECACC-DENV-2/16681-GFP_d4_preseeding	DENV-2/16681-eGFP	DENV-AVE-VeroECACC-DENV-2/16681-GFP_preseeding	SECONDARY	CC50 (nM)	=	3080	OK			LDO-040913
64281802-AAA	44856077	TOX-VeroECACC-DENV-2/16681-GFP_d4_preseeding	DENV-2/16681-eGFP	DENV-AVE-VeroECACC-DENV-2/16681-GFP_preseeding	SECONDARY	CC50 (nM)	=	2400	OK			LDO-041577
64281802-AAA	44856077	TOX-VeroECACC-DENV-2/16681-GFP_d4_preseeding	DENV-2/16681-eGFP	DENV-AVE-VeroECACC-DENV-2/16681-GFP_preseeding	SECONDARY	CC50 (nM)	=	2780	OK			LDO-041600
64281802-AAA	44856077	TOX-VeroECACC-DENV-2/16681-GFP_d4_preseeding	DENV-2/16681-eGFP	DENV-AVE-VeroECACC-DENV-2/16681-GFP_preseeding	SECONDARY	CC50 (nM)	=	3520	OK			LDO-041651
64281802-AAA	45015383	TOX-VeroECACC-DENV-2/16681-GFP_d4_preseeding	DENV-2/16681-eGFP	DENV-AVE-VeroECACC-DENV-2/16681-GFP_preseeding	SECONDARY	CC50 (nM)	=	2200	OK			LDO-041898
64281802-AAA	45015383	TOX-VeroECACC-DENV-2/16681-GFP_d4_preseeding	DENV-2/16681-eGFP	DENV-AVE-VeroECACC-DENV-2/16681-GFP_preseeding	SECONDARY	CC50 (nM)	=	2320	OK			LDO-041921
64281802-AAA	45055584	TOX-VeroECACC-DENV-2/16681-GFP_d4_preseeding	DENV-2/16681-eGFP	DENV-AVE-VeroECACC-DENV-2/16681-GFP_preseeding	SECONDARY	CC50 (nM)	=	2270	OK			LDO-042057
64281802-AAA	45055584	TOX-VeroECACC-DENV-2/16681-GFP_d4_preseeding	DENV-2/16681-eGFP	DENV-AVE-VeroECACC-DENV-2/16681-GFP_preseeding	SECONDARY	CC50 (nM)	=	2310	OK			LDO-042074
64281802-AAA	45145226	TOX-VeroECACC-DENV-2/16681-GFP_d4_preseeding	DENV-2/16681-eGFP	DENV-AVE-VeroECACC-DENV-2/16681-GFP_preseeding	SECONDARY	CC50 (nM)	=	2180	OK			LDO-042239
[truncated: 26 more columns]
