# Supplementary material for: Blocking NS3–NS4B interaction inhibits dengue virus in non-human primates
Source: Nature. 2023 Mar 15;615(7953):678–86. doi: 10.1038/s41586-023-05790-6 (PMC10033419; doi:10.1038/s41586-023-05790-6)
Supplement: Supplementary file 9 — Source Data Extended Data Fig. 1 [file 41586_2023_5790_MOESM9_ESM.xlsx]

## Sheet: Ext. Data Fig. 1a, b
Ext. Data Fig. 1a- in vitro resistance selection													Ext. Data Fig. 1b - in vitro resistance selection
	Sample A													Sample B
EC50 values								EC50 values
JNJ-1802	IVRS			MW =	582.98	g/mol
A sample				µg/ml	µM			B sample			µg/ml	µM
	Passage	[Well 1]	[Well 2]	Ave	Ave	Fold shift			[Well 1]	[Well 2]	Ave	Ave	Fold shift
	1	4.88281e-05	2.44e-05	3.66141e-05	6.2805e-05				4.88281e-05	2.44e-05	3.66141e-05	6.2805e-05
	2	4.88281e-05	2.44141e-05	3.66211e-05	6.28171e-05	1.00019			4.88281e-05	2.44141e-05	3.66211e-05	6.28171e-05	1.00019
	3	4.88281e-05	2.44141e-05	3.66211e-05	6.28171e-05	1.00019			4.88281e-05	2.44141e-05	3.66211e-05	6.28171e-05	1.00019
	4	4.88281e-05	2.44141e-05	3.66211e-05	6.28171e-05	1.00019			4.88281e-05	2.44141e-05	3.66211e-05	6.28171e-05	1.00019
	5	4.88281e-05	2.44141e-05	3.66211e-05	6.28171e-05	1.00019			4.88281e-05	2.44141e-05	3.66211e-05	6.28171e-05	1.00019
	6	9.76563e-05	4.88281e-05	7.32422e-05	0.000125634	2.00038			9.76563e-05	4.88281e-05	7.32422e-05	0.000125634	2.00038
	7	4.88281e-05	2.44141e-05	3.66211e-05	6.28171e-05	1.00019			9.76563e-05	4.88281e-05	7.32422e-05	0.000125634	2.00038
	8	4.88281e-05	2.44141e-05	3.66211e-05	6.28171e-05	1.00019			9.76563e-05	4.88281e-05	7.32422e-05	0.000125634	2.00038
	9	9.76563e-05	4.88281e-05	7.32422e-05	0.000125634	2.00038			9.76563e-05	4.88281e-05	7.32422e-05	0.000125634	2.00038
	10	0.000195313	9.76563e-05	0.000146484	0.000251268	4.00077			9.76563e-05	4.88281e-05	7.32422e-05	0.000125634	2.00038
	11	0.000195313	9.76563e-05	0.000146484	0.000251268	4.00077			0.000195313	9.76563e-05	0.000146484	0.000251268	4.00077
	12	0.000195313	9.76563e-05	0.000146484	0.000251268	4.00077			0.000195313	9.76563e-05	0.000146484	0.000251268	4.00077
	13	0.000390625	0.000195313	0.000292969	0.000502537	8.00154			0.000390625	0.000195313	0.000292969	0.000502537	8.00154
	14	0.00078125	0.000390625	0.000585938	0.00100507	16.0031			9.76563e-05	4.88281e-05	7.32422e-05	0.000125634	2.00038
	15	0.00078125	0.000390625	0.000585938	0.00100507	16.0031			9.76563e-05	4.88281e-05	7.32422e-05	0.000125634	2.00038
	16	0.0015625	0.00078125	0.00117188	0.00201015	32.0061			0.000195313	9.76563e-05	0.000146484	0.000251268	4.00077
	17	0.003125	0.0015625	0.00234375	0.00402029	64.0123			0.000195313	9.76563e-05	0.000146484	0.000251268	4.00077
	18	0.00625	0.003125	0.0046875	0.00804058	128.025			0.000195313	9.76563e-05	0.000146484	0.000251268	4.00077
	19	missing	missing	#DIV/0!	#DIV/0!	#DIV/0!			0.000390625	0.000195313	0.000292969	0.000502537	8.00154
	20	0.025	0.0125	0.01875	0.0321623	512.098			0.000390625	0.000195313	0.000292969	0.000502537	8.00154
	21	0.025	0.0125	0.01875	0.0321623	512.098			0.000390625	0.000195313	0.000292969	0.000502537	8.00154
	22	0.025	0.0125	0.01875	0.0321623	512.098			0.000390625	0.000195313	0.000292969	0.000502537	8.00154
	23	0.025	0.0125	0.01875	0.0321623	512.098			0.00078125	0.000390625	0.000585938	0.00100507	16.0031
	24	0.05	0.025	0.0375	0.0643247	1024.2			0.0015625	0.00078125	0.00117188	0.00201015	32.0061
	25	0.05	0.025	0.0375	0.0643247	1024.2			0.003125	0.0015625	0.00234375	0.00402029	64.0123
	26	0.1	0.05	0.075	0.128649	2048.39			0.00625	0.003125	0.0046875	0.00804058	128.025
	27	0.2	0.1	0.15	0.257299	4096.79			0.00625	0.003125	0.0046875	0.00804058	128.025
	28	0.2	0.1	0.15	0.257299	4096.79			0.00625	0.003125	0.0046875	0.00804058	128.025
	29	0.2	0.1	0.15	0.257299	4096.79			0.025	0.0125	0.01875	0.0321623	512.098
	30	0.2	0.1	0.15	0.257299	4096.79			0.025	0.0125	0.01875	0.0321623	512.098
	31	0.1	0.05	0.075	0.128649	2048.39			0.03125	0.015625	0.0234375	0.0402029	640.123
	32	0.1	0.05	0.075	0.128649	2048.39			0.03125	0.015625	0.0234375	0.0402029	640.123
	33	0.2	0.1	0.15	0.257299	4096.79			0.0625	0.03125	0.046875	0.0804058	1280.25
	34	0.2	0.1	0.15	0.257299	4096.79			0.0625	0.03125	0.046875	0.0804058	1280.25
	35	0.2	0.1	0.15	0.257299	4096.79			0.0625	0.03125	0.046875	0.0804058	1280.25
	36	0.2	0.1	0.15	0.257299	4096.79			0.0625	0.03125	0.046875	0.0804058	1280.25
	37	0.4	0.2	0.3	0.514597	8193.57			0.0625	0.03125	0.046875	0.0804058	1280.25
	38	0.4	0.2	0.3	0.514597	8193.57			0.0625	0.03125	0.046875	0.0804058	1280.25
	39	1	0.5	0.75	1.28649	20483.9			0.125	0.0625	0.09375	0.160812	2560.49
	40	1	0.5	0.75	1.28649	20483.9			0.25	0.125	0.1875	0.321623	5120.98
	41	1	0.5	0.75	1.28649	20483.9			0.5	0.25	0.375	0.643247	10242
END	42	1	0.5	0.75	1.28649	20483.9			0.5	0.25	0.375	0.643247	10242
	43								0.5	0.25	0.375	0.643247	10242
	44								0.5	0.25	0.375	0.643247	10242
	45								0.5	0.25	0.375	0.643247	10242
	46								0.5	0.25	0.375	0.643247	10242
	47								0.5	0.25	0.375	0.643247	10242
	48								1	0.5	0.75	1.28649	20483.9
	49								1	0.5	0.75	1.28649	20483.9
	50							END	1	0.5	0.75	1.28649	20483.9

## Sheet: Ext. Data Fig. 1c
Ext. Data Fig. 1c
		pFK-sgDVs-R2A-SDM120005		WT		Mean Fold change	STDEV.S
		SDM120035		NS4B	T108I	11.95	4.95614
		SDM140014		NS4B	V91A	181.25	43.2926
		SDM140015		NS4B	L94F	516.75	163.506
		SDM140022		NS4B	F237Y	33.25	9.5
		SDM200004		NS4B	M183T	1.33272	0.225363
		SDM200005		NS4B	T195A	3.15746	0.44973
		SDM200007		NS4B	V219A	1.71184	0.195822
		SDM200008		NS4B	A222S	1.19289	0.174375
		SDM200011		NS4B	S85L	3.69155	0.427247
		SDM210002		NS4B	L94F_V91A_T108I	4238.46	361.405
Individual data
JNJS	JNJB	ASY_NAME	Mutations	ASY_GUESTSTRAIN	FC_reference	MOD_NAME	RESULT_TYPE	RESULT_CENSOR	result_value	after_cleaning	C_FC	FC	EXPERIMENT_ID	Mean FC per experiment	STDEV.S
64281802-AAA	44552900	DENV-TRANSIENT-Huh7-pFK-sgDVs-R2A-SDM120005	WT	pFK-sgDVs-R2A-SDM120005	DENV-TRANSIENT-Huh7-pFK-sgDVs-R2A	SECONDARY	EC50 (nM)	=	0.2	OK			LDO-041231
64281802-AAA	44552900	DENV-TRANSIENT-Huh7-pFK-sgDVs-R2A-SDM120005	WT	pFK-sgDVs-R2A-SDM120005	DENV-TRANSIENT-Huh7-pFK-sgDVs-R2A	SECONDARY	EC50 (nM)	=	0.2	OK			LDO-041791
64281802-AAA	44856077	DENV-TRANSIENT-Huh7-pFK-sgDVs-R2A-SDM120005	WT	pFK-sgDVs-R2A-SDM120005	DENV-TRANSIENT-Huh7-pFK-sgDVs-R2A	SECONDARY	EC50 (nM)	=	0.5	OK			LDO-041739
64281802-AAA	44856077	DENV-TRANSIENT-Huh7-pFK-sgDVs-R2A-SDM120005	WT	pFK-sgDVs-R2A-SDM120005	DENV-TRANSIENT-Huh7-pFK-sgDVs-R2A	SECONDARY	EC50 (nM)	=	0.3	OK			LDO-041791
64281802-AAA	45015383	DENV-TRANSIENT-Huh7-pFK-sgDVs-R2A-SDM120005	WT	pFK-sgDVs-R2A-SDM120005	DENV-TRANSIENT-Huh7-pFK-sgDVs-R2A	SECONDARY	EC50 (nM)	=	0.5	OK			LDO-044115
64281802-AAA	45055584	DENV-TRANSIENT-Huh7-pFK-sgDVs-R2A-SDM120005	WT	pFK-sgDVs-R2A-SDM120005	DENV-TRANSIENT-Huh7-pFK-sgDVs-R2A	SECONDARY	EC50 (nM)	=	0.08	OK			LDO-042291
64281802-AAA	45055584	DENV-TRANSIENT-Huh7-pFK-sgDVs-R2A-SDM120005	WT	pFK-sgDVs-R2A-SDM120005	DENV-TRANSIENT-Huh7-pFK-sgDVs-R2A	SECONDARY	EC50 (nM)	=	0.2	OK			LDO-042321
64281802-AAA	45055584	DENV-TRANSIENT-Huh7-pFK-sgDVs-R2A-SDM120005	WT	pFK-sgDVs-R2A-SDM120005	DENV-TRANSIENT-Huh7-pFK-sgDVs-R2A	SECONDARY	EC50 (nM)	=	0.7	OK			LDO-042613
64281802-AAA	45055584	DENV-TRANSIENT-Huh7-pFK-sgDVs-R2A-SDM120005	WT	pFK-sgDVs-R2A-SDM120005	DENV-TRANSIENT-Huh7-pFK-sgDVs-R2A	SECONDARY	EC50 (nM)	=	0.6	OK			LDO-042690
64281802-AAA	45055584	DENV-TRANSIENT-Huh7-pFK-sgDVs-R2A-SDM120005	WT	pFK-sgDVs-R2A-SDM120005	DENV-TRANSIENT-Huh7-pFK-sgDVs-R2A	SECONDARY	EC50 (nM)	=	0.1	OK			LDO-042814
64281802-AAA	45145226	DENV-TRANSIENT-Huh7-pFK-sgDVs-R2A-SDM120005	WT	pFK-sgDVs-R2A-SDM120005	DENV-TRANSIENT-Huh7-pFK-sgDVs-R2A	SECONDARY	EC50 (nM)	=	0.4	OK			LDO-044203
64281802-AAA	44552900	DENV-TRANSIENT-Huh7-SDM120035	T108I	SDM120035	DENV-TRANSIENT-Huh7-pFK-sgDVs-R2A-SDM120005	SECONDARY	EC50 (nM)	=	2.4	OK	=	14	LDO-041231	11.95	4.95614
64281802-AAA	44552900	DENV-TRANSIENT-Huh7-SDM120035	T108I	SDM120035	DENV-TRANSIENT-Huh7-pFK-sgDVs-R2A-SDM120005	SECONDARY	EC50 (nM)	=	1.9	OK	=	7.7	LDO-041791
64281802-AAA	44856077	DENV-TRANSIENT-Huh7-SDM120035	T108I	SDM120035	DENV-TRANSIENT-Huh7-pFK-sgDVs-R2A-SDM120005	SECONDARY	EC50 (nM)	=	8.0	OK	=	18	LDO-041739
64281802-AAA	44856077	DENV-TRANSIENT-Huh7-SDM120035	T108I	SDM120035	DENV-TRANSIENT-Huh7-pFK-sgDVs-R2A-SDM120005	SECONDARY	EC50 (nM)	=	2.3	OK	=	8.1	LDO-041791
64281802-AAA	44552900	DENV-TRANSIENT-Huh7-SDM140014	V91A	SDM140014	DENV-TRANSIENT-Huh7-pFK-sgDVs-R2A-SDM120005	SECONDARY	EC50 (nM)	=	40	OK	=	232	LDO-041231	181.25	43.2926
64281802-AAA	44552900	DENV-TRANSIENT-Huh7-SDM140014	V91A	SDM140014	DENV-TRANSIENT-Huh7-pFK-sgDVs-R2A-SDM120005	SECONDARY	EC50 (nM)	=	47	OK	=	190	LDO-041791
64281802-AAA	44856077	DENV-TRANSIENT-Huh7-SDM140014	V91A	SDM140014	DENV-TRANSIENT-Huh7-pFK-sgDVs-R2A-SDM120005	SECONDARY	EC50 (nM)	=	58	OK	=	127	LDO-041739
64281802-AAA	44856077	DENV-TRANSIENT-Huh7-SDM140014	V91A	SDM140014	DENV-TRANSIENT-Huh7-pFK-sgDVs-R2A-SDM120005	SECONDARY	EC50 (nM)	=	50	OK	=	176	LDO-041791
64281802-AAA	44552900	DENV-TRANSIENT-Huh7-SDM140015	L94F	SDM140015	DENV-TRANSIENT-Huh7-pFK-sgDVs-R2A-SDM120005	SECONDARY	EC50 (nM)	=	128	OK	=	737	LDO-041231	516.75	163.506
64281802-AAA	44552900	DENV-TRANSIENT-Huh7-SDM140015	L94F	SDM140015	DENV-TRANSIENT-Huh7-pFK-sgDVs-R2A-SDM120005	SECONDARY	EC50 (nM)	=	85	OK	=	344	LDO-041791
64281802-AAA	44856077	DENV-TRANSIENT-Huh7-SDM140015	L94F	SDM140015	DENV-TRANSIENT-Huh7-pFK-sgDVs-R2A-SDM120005	SECONDARY	EC50 (nM)	=	217	OK	=	474	LDO-041739
64281802-AAA	44856077	DENV-TRANSIENT-Huh7-SDM140015	L94F	SDM140015	DENV-TRANSIENT-Huh7-pFK-sgDVs-R2A-SDM120005	SECONDARY	EC50 (nM)	=	147	OK	=	512	LDO-041791
64281802-AAA	44552900	DENV-TRANSIENT-Huh7-SDM140022	F237Y	SDM140022	DENV-TRANSIENT-Huh7-pFK-sgDVs-R2A-SDM120005	SECONDARY	EC50 (nM)	=	7.9	OK	=	46	LDO-041231	33.25	9.5
64281802-AAA	44552900	DENV-TRANSIENT-Huh7-SDM140022	F237Y	SDM140022	DENV-TRANSIENT-Huh7-pFK-sgDVs-R2A-SDM120005	SECONDARY	EC50 (nM)	=	7.9	OK	=	32	LDO-041791
64281802-AAA	44856077	DENV-TRANSIENT-Huh7-SDM140022	F237Y	SDM140022	DENV-TRANSIENT-Huh7-pFK-sgDVs-R2A-SDM120005	SECONDARY	EC50 (nM)	=	11	OK	=	23	LDO-041739
64281802-AAA	44856077	DENV-TRANSIENT-Huh7-SDM140022	F237Y	SDM140022	DENV-TRANSIENT-Huh7-pFK-sgDVs-R2A-SDM120005	SECONDARY	EC50 (nM)	=	9.2	OK	=	32	LDO-041791
64281802-AAA	46396644		WT	pFK-sgDVs-R2A-SDM120005			EC50 (nM)		0.332519				WF70002/WF70003
64281802-AAA	46396644		WT	pFK-sgDVs-R2A-SDM120005			EC50 (nM)		0.283801				WF70002/WF70003
64281802-AAA	46396644		WT	pFK-sgDVs-R2A-SDM120005			EC50 (nM)		0.328784				WF70002/WF70003
64281802-AAA	46396644		WT	pFK-sgDVs-R2A-SDM120005			EC50 (nM)		0.614948				WF70083/WF70084
64281802-AAA	46396644		WT	pFK-sgDVs-R2A-SDM120005			EC50 (nM)		0.511452				WF70083/WF70084
64281802-AAA	46396644		WT	pFK-sgDVs-R2A-SDM120005			EC50 (nM)		0.53893				WF70083/WF70084
64281802-AAA	46396644		M183T	SDM200004			EC50 (nM)		0.368677			1.10874	WF70002/WF70003	1.33272	0.225363
64281802-AAA	46396644		M183T	SDM200004			EC50 (nM)		0.342551			1.20701	WF70002/WF70003
64281802-AAA	46396644		M183T	SDM200004			EC50 (nM)		0.526788			1.60223	WF70002/WF70003
64281802-AAA	46396644		M183T	SDM200004			EC50 (nM)		0.677678			1.10201	WF70083/WF70084
64281802-AAA	46396644		M183T	SDM200004			EC50 (nM)		0.80358			1.57117	WF70083/WF70084
64281802-AAA	46396644		M183T	SDM200004			EC50 (nM)		0.757286			1.40517	WF70083/WF70084
64281802-AAA	46396644		T195A	SDM200005			EC50 (nM)		0.962592			2.89485	WF70002/WF70003	3.15746	0.450082
64281802-AAA	46396644		T195A	SDM200005			EC50 (nM)		0.901379			3.1761	WF70002/WF70003
64281802-AAA	46396644		T195A	SDM200005			EC50 (nM)		0.80467			2.44741	WF70002/WF70003
64281802-AAA	46396644		T195A	SDM200005			EC50 (nM)		1.98474			3.22749	WF70083/WF70084
64281802-AAA	46396644		T195A	SDM200005			EC50 (nM)		1.91661			3.74738	WF70083/WF70084
64281802-AAA	46396644		T195A	SDM200005			EC50 (nM)		1.86014			3.45154	WF70083/WF70084
64281802-AAA	46396644		V219A	SDM200007			EC50 (nM)		0.596826			1.79486	WF70002/WF70003	1.71184	0.195822
64281802-AAA	46396644		V219A	SDM200007			EC50 (nM)		0.516215			1.81893	WF70002/WF70003
64281802-AAA	46396644		V219A	SDM200007			EC50 (nM)		0.634285			1.92918	WF70002/WF70003
64281802-AAA	46396644		V219A	SDM200007			EC50 (nM)		0.917223			1.49155	WF70083/WF70084
64281802-AAA	46396644		V219A	SDM200007			EC50 (nM)		0.916319			1.7916	WF70083/WF70084
64281802-AAA	46396644		V219A	SDM200007			EC50 (nM)		0.778718			1.44493	WF70083/WF70084
64281802-AAA	46396644		A222S	SDM200008			EC50 (nM)		0.352997			1.06158	WF70002/WF70003	1.19289	0.174375
64281802-AAA	46396644		A222S	SDM200008			EC50 (nM)		0.35236			1.24158	WF70002/WF70003
64281802-AAA	46396644		A222S	SDM200008			EC50 (nM)		0.300234			0.913165	WF70002/WF70003
64281802-AAA	46396644		A222S	SDM200008			EC50 (nM)		0.756738			1.23057	WF70083/WF70084
64281802-AAA	46396644		A222S	SDM200008			EC50 (nM)		0.690305			1.3497	WF70083/WF70084
64281802-AAA	46396644		A222S	SDM200008			EC50 (nM)		0.733333			1.36072	WF70083/WF70084
64281802-AAA	46396644		S85L	SDM200011			EC50 (nM)		1.04374			3.13889	WF70002/WF70003	3.69155	0.427247
64281802-AAA	46396644		S85L	SDM200011			EC50 (nM)		0.970959			3.42127	WF70002/WF70003
64281802-AAA	46396644		S85L	SDM200011			EC50 (nM)		1.17654			3.57847	WF70002/WF70003
64281802-AAA	46396644		S85L	SDM200011			EC50 (nM)		2.24375			3.64869	WF70083/WF70084
64281802-AAA	46396644		S85L	SDM200011			EC50 (nM)		2.21117			4.32331	WF70083/WF70084
64281802-AAA	46396644		S85L	SDM200011			EC50 (nM)		2.17654			4.03864	WF70083/WF70084
64281802-AAA	46396644		L94F_V91A_T108I	SDM210002			EC50 (nM)		2381.27			3872.31	WF70083/WF70084	4238.46	361.405
64281802-AAA	46396644		L94F_V91A_T108I	SDM210002			EC50 (nM)		2350.08			4594.92	WF70083/WF70084
64281802-AAA	46396644		L94F_V91A_T108I	SDM210002			EC50 (nM)		2289.45			4248.14	WF70083/WF70084
