# Supplementary material for: Blocking NS3–NS4B interaction inhibits dengue virus in non-human primates
Source: Nature. 2023 Mar 15;615(7953):678–86. doi: 10.1038/s41586-023-05790-6 (PMC10033419; doi:10.1038/s41586-023-05790-6)
Supplement: Supplementary file 10 — Source Data Extended Data Fig. 2 [file 41586_2023_5790_MOESM10_ESM.xlsx]

## Sheet: Extended Data Figure 2
Ext. Data Fig. 2c Dose-response of NS4B propotions in WT lysate							Ext. Data Fig. 2d Dose-response of NS4B propotions in T108I lysate							Ext. Data Fig. 2e Dose-response of NS4B propotions in V91A lysate							Ext. Data Fig. 2f Dose-response of NS4B propotions in L94F lysate							Ext. Data Fig. 2g EC50 and Fold Change Determination							Ext. Data Fig. 2j-k Time-of-addition NS3/4B interaction
																																			j) IP Early treatment
Experiment 1		WT					Experiment 1		T108I					Experiment 1		V91A					Experiment 1		L94F						IP								Ratio NS3/NS4B-HA species
		Proportions of NS4B-species in Lysate [%]							Proportions of NS4B-species in Lysate [%]							Proportions of NS4B-species in Lysate [%]							Proportions of NS4B-species in Lysate [%]						EC50 (NS3/4B interaction) in nM								Control (DMSO)	JNJ-1802 [10 nM]
																																				Replicate 1	0.91	0.04
	JNJ-1802 [nM]	NS4A-2K-NS4B	2K-NS4B	NS4B				JNJ-1802 [nM]	NS4A-2K-NS4B	2K-NS4B	NS4B				JNJ-1802 [nM]	NS4A-2K-NS4B	2K-NS4B	NS4B				JNJ-1802 [nM]	NS4A-2K-NS4B	2K-NS4B	NS4B				WT	V91A	L94F	T108I				Replicate 2	1.15	0.09
	0	59.8598	17.29	22.8503				0	65.4724	14.2552	20.2724				0	51.7637	23.6599	24.5764				0	47.7322	27.397	24.8708			Replicate 1	0.8647	109.9	134.7	12.91				Replicate 3	0.94	0.09
	0.5	65.9276	13.0187	21.0537				0.5	68.4019	13.869	17.7291				10	63.7064	19.203	17.0906				10	70.4073	16.5487	13.044			Replicate 2	1.076	202.9	327.2	45.22
	1	66.8125	5.59852	27.589				1	72.3899	10.8728	16.7373				50	73.8917	12.0634	14.0449				50	77.4424	11.3263	11.2313			Replicate 3	1.861	90.75	48.66	38.3
	5	60.9433	3.70699	35.3497				5	71.8282	9.3451	18.8267				100	81.4748	6.22328	12.3019				100	76.9111	8.18701	14.9019										k) IP Late treatment
	10	59.9419	3.6154	36.4427				10	71.8752	5.10148	23.0233				500	73.6006	2.15732	24.242				500	75.6537	4.03395	20.3123
	50	53.5494	5.23382	41.2168				50	72.1819	3.79374	24.0244				1000	74.1371	2.06459	23.7983				1000	77.8448	3.63579	18.5194				Input								Ratio NS3/NS4B-HA species
																													EC50 (2k-4B) in nM								Control (DMSO)	JNJ-1802 [10 nM]
																																				Replicate 1	1.1	1.15
																													WT	V91A	L94F	T108I				Replicate 2	1.01	1.12
Experiment 2							Experiment 2							Experiment 2							Experiment 2							Replicate 1	0.4911	44.91	24.72	6.082				Replicate 3	0.94	1.16
		WT							T108I							V91A							L94F					Replicate 2	0.6202	133.6	265.2	6.88
		Proportions of NS4B-species in Lysate [%]							Proportions of NS4B-species in Lysate [%]							Proportions of NS4B-species in Lysate [%]							Proportions of NS4B-species in Lysate [%]					Replicate 3	4.06	55.6	33.94	20.94
		NS4A-2K-NS4B	2K-NS4B	NS4B					NS4A-2K-NS4B	2K-NS4B	NS4B					NS4A-2K-NS4B	2K-NS4B	NS4B					NS4A-2K-NS4B	2K-NS4B	NS4B
	0	39.8766	24.9527	35.1708				0	42.918	23.6917	33.3903				0	28.2004	19.4312	52.3684				0	22.4866	22.0781	55.4353
	0.5	48.0911	20.4692	31.4397				0.5	44.7065	23.1109	32.1826				10	31.4371	18.4114	50.1515				10	33.771	18.2493	47.9797
	1	44.1413	9.33137	46.5274				1	47.3747	22.1803	30.445				50	32.8036	15.0834	52.113				50	39.9481	18.214	41.8379				NS3/4B interaction IP
	5	43.3596	6.94569	49.6948				5	55.3312	15.5288	29.14				100	36.4767	11.0171	52.5062				100	37.0499	15.0788	47.8713				Mean [nM]	SEM [nM]	Fold-change
	10	47.3004	6.23296	46.4667				10	68.8537	8.23405	22.9123				500	43.023	3.55664	53.4204				500	50.2249	6.24624	43.5289			WT	1.26723	0.303085	1
	50	57.4356	6.22134	36.3431				50	59.645	3.61586	36.7391				1000	36.7627	2.88052	60.3568				1000	43.164	2.90781	53.9281			V91A	134.517	34.6357	106.15
																												L94F	170.187	82.342	134.298
																												T108I	32.1433	9.82196	25.365
Experiment 3							Experiment 3							Experiment 3							Experiment 3
		WT							T108I							V91A							L94F
		Proportions of NS4B-species in Lysate [%]							Proportions of NS4B-species in Lysate [%]							Proportions of NS4B-species in Lysate [%]							Proportions of NS4B-species in Lysate [%]						2k-4B Input
																													Mean [nM]	SEM [nM]	Fold-change
		NS4A-2K-NS4B	2K-NS4B	NS4B					NS4A-2K-NS4B	2K-NS4B	NS4B					NS4A-2K-NS4B	2K-NS4B	NS4B					NS4A-2K-NS4B	2K-NS4B	NS4B			WT	1.72377	1.16871	1
	0	37.5536	11.9303	50.5161				0	46.1576	12.7765	41.0659				0	68.7404	12.0775	19.1821				0	56.6733	15.1941	28.1326			V91A	78.0367	27.9525	45.271
	0.5	36.626	12.9453	50.4287				0.5	43.021	13.7947	43.1842				10	73.198	10.6922	16.1098				10	65.9776	11.9856	22.0368			L94F	107.953	78.6684	62.6264
	1	43.5738	12.0974	44.3288				1	49.1298	13.7723	37.0979				50	78.5478	7.28898	14.1632				50	81.3549	6.45392	12.1912			T108I	11.3007	4.82517	6.5558
	5	51.8709	6.88303	41.2461				5	51.646	10.9483	37.4057				100	86.7713	2.94907	10.2796				100	87.5892	2.96542	9.44543
	10	50.8422	4.49234	44.6655				10	55.4416	10.8342	33.7242				500	80.181	1.4667	18.3523				500	78.2767	1.49265	20.2307
	50	58.3923	5.05507	36.5526				50	51.9862	3.11885	44.8949				1000	77.4963	1.77794	20.7258				1000	74.4563	2.22252	23.3212
