# Supplementary material for: Blocking NS3–NS4B interaction inhibits dengue virus in non-human primates
Source: Nature. 2023 Mar 15;615(7953):678–86. doi: 10.1038/s41586-023-05790-6 (PMC10033419; doi:10.1038/s41586-023-05790-6)
Supplement: Supplementary file 11 — Source Data Extended Data Fig. 3 [file 41586_2023_5790_MOESM11_ESM.xlsx]

## Sheet: Extended Data Figure 3
Extended Data Fig. 3b-effect of JNJ-1802 on viraemia on Day 3 post-infection, q.d.
				Ave/Med
Treatment	Dose	Copy number	Log 10	Av Log 10
Vehicle		2.26617e+07	7.35529
Vehicle		2.63971e+07	7.42156
Vehicle		2.83011e+07	7.4518	7.2733
Vehicle		2.36793e+07	7.37437	7.36483
Vehicle		2.42264e+07	7.38429
Vehicle		1.75268e+07	7.2437
Vehicle		2.16163e+07	7.33478
Vehicle		4.17438e+06	6.62059
64281802-AAA	30 mg/kg/d	392.651	2.59401
64281802-AAA	30 mg/kg/d	392.651	2.59401
64281802-AAA	30 mg/kg/d	392.651	2.59401	3.08857
64281802-AAA	30 mg/kg/d	20820.1	4.31848	2.59401
64281802-AAA	30 mg/kg/d	7499.38	3.87503
64281802-AAA	30 mg/kg/d	392.651	2.59401
64281802-AAA	30 mg/kg/d	3507.42	3.54499
64281802-AAA	30 mg/kg/d	392.651	2.59401
64281802-AAA	3 mg/kg/d	7829.52	3.89374
64281802-AAA	3 mg/kg/d	22008.7	4.3426
64281802-AAA	3 mg/kg/d	392.651	2.59401	3.83566
64281802-AAA	3 mg/kg/d	24964.4	4.39732	4.26853
64281802-AAA	3 mg/kg/d	21208.5	4.32651
64281802-AAA	3 mg/kg/d	21088.1	4.32404
64281802-AAA	3 mg/kg/d	392.651	2.59401
64281802-AAA	3 mg/kg/d	16331.6	4.21303
64281802-AAA	0,3 mg/kg/d	4.52354e+06	6.65548
64281802-AAA	0,3 mg/kg/d	8.9707e+06	6.95283
64281802-AAA	0,3 mg/kg/d	1.67996e+06	6.2253	6.63173
64281802-AAA	0,3 mg/kg/d	972242	5.98777	6.65507
64281802-AAA	0,3 mg/kg/d	1.77225e+07	7.24853
64281802-AAA	0,3 mg/kg/d	1.36032e+07	7.13364
64281802-AAA	0,3 mg/kg/d	4.51497e+06	6.65465
64281802-AAA	0,3 mg/kg/d	1.56903e+06	6.19563
	LLOQ	5070.1	3.70502
