# Supplementary material for: Blocking NS3–NS4B interaction inhibits dengue virus in non-human primates
Source: Nature. 2023 Mar 15;615(7953):678–86. doi: 10.1038/s41586-023-05790-6 (PMC10033419; doi:10.1038/s41586-023-05790-6)
Supplement: Supplementary file 12 — Source Data Extended Data Fig. 4 [file 41586_2023_5790_MOESM12_ESM.xlsx]

## Sheet: Extended Data Fig 4
Ext. Data Fig. 4b						Ext. Data Fig. 4c-4e							Ext. Data Fig. 4c							Ext. Data Fig. 4d							Ext. Data Fig. 4e							Ext. Data Fig. 4g-4h							Ext. Data Fig. 4g-4h							Ext. Data Fig. 4g
	% Weight change						In vivo kinetics - Vehicle							In vivo kinetics - JNJ-1802_20 mg/kg/d							In vivo kinetics - JNJ-1802_2 mg/kg/d							In vivo kinetics - JNJ-1802_0.2 mg/kg/d									VEHICLE - START TREATMENT DAY 0 p.i.							JNJ-1802 - START TREATMENT DAY 0 p.i.
						Note: Data for Vehicle is depicted in panels c-e!!
	Mean weight change (%)					Group	Dose/day	Day p.i.	Copies/ml	Log10	Mean/SD		Group	Dose/day	Day p.i.	Copies/ml	Log10	Mean/SD		Group	Dose/day	Day p.i.	Copies/ml	Log10	Mean/SD		Group	Dose/day	Day p.i.	Copies/ml	Log10	Mean/SD				Start	Blood	Viral					Start	Blood	Viral
Day p.i.	Vehicle	JNJ-1802_20	JNJ-1802_20	JNJ-1802_0.2		Vehicle	-	1	392.651	2.59401			JNJ-1802	20 mg/kg	1	392.651	2.59401			JNJ-1802	2 mg/kg	1	392.651	2.59401			JNJ-1802	0.2 mg/kg	1	missing						Treatment	Sampling	Load					Treatment	Sampling	Load
0	0	0	0	0		Vehicle	-		392.651	2.59401			JNJ-1802	20 mg/kg		392.651	2.59401			JNJ-1802	2 mg/kg		392.651	2.59401			JNJ-1802	0.2 mg/kg		392.651	2.59401			Treatment	Dose/day	Day p.i.	Day p.i.	Copies/ml	Log10		Treatment	Dose/day	Day p.i.	Day p.i.	Copies/ml	Log10		Treatment	Dose/day
1	4.06806	2.45455	4.14967	1.5649		Vehicle	-		missing				JNJ-1802	20 mg/kg		missing				JNJ-1802	2 mg/kg		392.651	2.59401			JNJ-1802	0.2 mg/kg		392.651	2.59401			Vehicle	-	0	3	410577	5.61339		JNJ-1802	30 mg/kg	0	3	3020.39	3.48006		JNJ-1802	30 mg/kg
2	1.87486	1.37308	2.44153	-0.099983		Vehicle	-		392.651	2.59401	2.59401		JNJ-1802	20 mg/kg		392.651	2.59401	2.59401		JNJ-1802	2 mg/kg		392.651	2.59401	2.59401		JNJ-1802	0.2 mg/kg		missing		2.59401		Vehicle	-	0	3	123633	5.09213		JNJ-1802	30 mg/kg	0	3	missing			JNJ-1802	30 mg/kg
3	1.6413	1.62965	2.64197	-0.273564		Vehicle	-		392.651	2.59401	4.86475e-16		JNJ-1802	20 mg/kg		392.651	2.59401	4.86475e-16		JNJ-1802	2 mg/kg		392.651	2.59401	4.74751e-16		JNJ-1802	0.2 mg/kg		392.651	2.59401	0		Vehicle	-	0	3	76225.9	4.8821		JNJ-1802	30 mg/kg	0	3	1353.97	3.13161		JNJ-1802	30 mg/kg
4	0.0384434	-0.550591	0.748291	-1.05317		Vehicle	-		392.651	2.59401			JNJ-1802	20 mg/kg		392.651	2.59401			JNJ-1802	2 mg/kg		392.651	2.59401			JNJ-1802	0.2 mg/kg		392.651	2.59401			Vehicle	-	0	3	73256.5	4.86485		JNJ-1802	30 mg/kg	0	3	1308.84	3.11689		JNJ-1802	30 mg/kg
5	-0.0326501	-0.570078	0.710033	-0.606515		Vehicle	-		392.651	2.59401			JNJ-1802	20 mg/kg		392.651	2.59401			JNJ-1802	2 mg/kg		392.651	2.59401			JNJ-1802	0.2 mg/kg		392.651	2.59401			Vehicle	-	0	4	missing			JNJ-1802	30 mg/kg	0	3	missing			JNJ-1802	30 mg/kg
6	-0.121442	-0.660259	0.518587	-1.37193		Vehicle	-		missing				JNJ-1802	20 mg/kg		missing				JNJ-1802	2 mg/kg		392.651	2.59401			JNJ-1802	0.2 mg/kg		missing				Vehicle	-	0	4	1.44098e+07	7.15866		JNJ-1802	30 mg/kg	0	4	13088.4	4.11689		JNJ-1802	30 mg/kg
8	0.832091	1.4356	1.26071	-0.765619		Vehicle	-	2	392.651	2.59401			JNJ-1802	20 mg/kg	2	392.651	2.59401			JNJ-1802	2 mg/kg	2	392.651	2.59401			JNJ-1802	0.2 mg/kg	2	missing				Vehicle	-	0	4	2.71091e+06	6.43312		JNJ-1802	30 mg/kg	0	4	19632.6	4.29298		JNJ-1802	30 mg/kg
9	1.5747	4.8117	1.92932	1.57937		Vehicle	-		24824.5	4.39488			JNJ-1802	20 mg/kg		392.651	2.59401			JNJ-1802	2 mg/kg		392.651	2.59401			JNJ-1802	0.2 mg/kg		392.651	2.59401			Vehicle	-	0	4	5.31892e+06	6.72582		JNJ-1802	30 mg/kg	0	4	13088.4	4.11689		JNJ-1802	30 mg/kg
10	0.373072	5.15992	1.5261	0.999367		Vehicle	-		392.651	2.59401			JNJ-1802	20 mg/kg		392.651	2.59401			JNJ-1802	2 mg/kg		missing				JNJ-1802	0.2 mg/kg		missing				Vehicle	-	0	4	1.4016e+07	7.14663		JNJ-1802	30 mg/kg	0	4	3272.09	3.51483		JNJ-1802	30 mg/kg
11	-0.108625	4.14918	1.19547	-0.128005		Vehicle	-		2604.33	3.4157	3.15114		JNJ-1802	20 mg/kg		392.651	2.59401	2.59401		JNJ-1802	2 mg/kg		392.651	2.59401	2.59401		JNJ-1802	0.2 mg/kg		392.651	2.59401	2.782		Vehicle	-	0	5	4.85941e+07	7.68658		JNJ-1802	30 mg/kg	0	4	2066.59	3.31525		JNJ-1802	30 mg/kg
						Vehicle	-		392.651	2.59401	0.66746		JNJ-1802	20 mg/kg		392.651	2.59401	4.74751e-16		JNJ-1802	2 mg/kg		missing		4.86475e-16		JNJ-1802	0.2 mg/kg		392.651	2.59401	0.460496		Vehicle	-	0	5	1.50035e+07	7.17619		JNJ-1802	30 mg/kg	0	5	4362.79	3.63976		JNJ-1802	30 mg/kg
						Vehicle	-		3385.84	3.52967			JNJ-1802	20 mg/kg		392.651	2.59401			JNJ-1802	2 mg/kg		392.651	2.59401			JNJ-1802	0.2 mg/kg		5272.14	3.72199			Vehicle	-	0	5	1.1559e+07	7.06292		JNJ-1802	30 mg/kg	0	5	4362.79	3.63976		JNJ-1802	30 mg/kg
	SD					Vehicle	-		3110.69	3.49286			JNJ-1802	20 mg/kg		392.651	2.59401			JNJ-1802	2 mg/kg		392.651	2.59401			JNJ-1802	0.2 mg/kg		392.651	2.59401			Vehicle	-	0	5	2.24341e+07	7.35091		JNJ-1802	30 mg/kg	0	5	3272.09	3.51483		JNJ-1802	30 mg/kg
Day p.i.	Vehicle	JNJ-1802_20	JNJ-1802_20	JNJ-1802_0.2		Vehicle	-		392.651	2.59401			JNJ-1802	20 mg/kg		392.651	2.59401			JNJ-1802	2 mg/kg		392.651	2.59401			JNJ-1802	0.2 mg/kg		392.651	2.59401			Vehicle	-	0	6	6544.19	3.81586		JNJ-1802	30 mg/kg	0	5	3926.51	3.59401		JNJ-1802	30 mg/kg
0	0	0	0	0		Vehicle	-	3	392.651	2.59401			JNJ-1802	20 mg/kg	3	392.651	2.59401			JNJ-1802	2 mg/kg	3	missing				JNJ-1802	0.2 mg/kg	3	missing				Vehicle	-	0	6	1.81093e+07	7.24232		JNJ-1802	30 mg/kg	0	5	missing			JNJ-1802	30 mg/kg
1	1.37559	5.45408	2.42084	2.50288		Vehicle	-		50875.9	4.70651			JNJ-1802	20 mg/kg		392.651	2.59401			JNJ-1802	2 mg/kg		392.651	2.59401			JNJ-1802	0.2 mg/kg		7258.77	3.86086			Vehicle	-	0	6	1.12794e+08	8.04716		JNJ-1802	30 mg/kg	0	6	1308.84	3.11689		JNJ-1802	30 mg/kg
2	2.37838	2.88755	3.33544	2.26479		Vehicle	-		392.651	2.59401			JNJ-1802	20 mg/kg		392.651	2.59401			JNJ-1802	2 mg/kg		6328.69	3.80131			JNJ-1802	0.2 mg/kg		392.651	2.59401			Vehicle	-	0	6	1.58262e+06	6.19569		JNJ-1802	30 mg/kg	0	6	1308.84	3.11689		JNJ-1802	30 mg/kg
3	3.02504	3.44951	3.13562	1.81162		Vehicle	-		11198.4	4.04915	3.40197		JNJ-1802	20 mg/kg		392.651	2.59401	2.74848		JNJ-1802	2 mg/kg		392.651	2.59401	2.76648		JNJ-1802	0.2 mg/kg		8988.37	3.95368	3.28296		Vehicle	-	0	6	4.97613e+07	7.68739		JNJ-1802	30 mg/kg	0	6	missing			JNJ-1802	30 mg/kg
4	2.8297	4.29171	2.86115	2.21463		Vehicle	-		392.651	2.59401	0.890895		JNJ-1802	20 mg/kg		6757.11	3.82976	0.436905		JNJ-1802	2 mg/kg		392.651	2.59401	0.456319		JNJ-1802	0.2 mg/kg		392.651	2.59401	0.908676		Vehicle	-	0	7	743232	5.86049		JNJ-1802	30 mg/kg	0	6	2066.59	3.31525		JNJ-1802	30 mg/kg
5	2.90172	3.53083	2.46209	1.98522		Vehicle	-		392.651	2.59401			JNJ-1802	20 mg/kg		392.651	2.59401			JNJ-1802	2 mg/kg		392.651	2.59401			JNJ-1802	0.2 mg/kg		392.651	2.59401			Vehicle	-	0	7	missing			JNJ-1802	30 mg/kg	0	6	5609.3	3.74891		JNJ-1802	30 mg/kg
6	2.4204	4.06864	2.22173	2.51598		Vehicle	-		9862.82	3.994			JNJ-1802	20 mg/kg		392.651	2.59401			JNJ-1802	2 mg/kg		392.651	2.59401			JNJ-1802	0.2 mg/kg		392.651	2.59401			Vehicle	-	0	7	1.25657e+06	6.09603		JNJ-1802	30 mg/kg	0	7	missing			JNJ-1802	30 mg/kg
8	3.15451	2.63918	2.57275	2.6723		Vehicle	-		12304.2	4.09005			JNJ-1802	20 mg/kg		392.651	2.59401			JNJ-1802	2 mg/kg		392.651	2.59401			JNJ-1802	0.2 mg/kg		61684.1	4.79017			Vehicle	-	0	7	3.02173e+06	6.47595		JNJ-1802	30 mg/kg	0	7	1570.61	3.19607		JNJ-1802	30 mg/kg
9	4.33503	1.12498	1.75494	2.3435		Vehicle	-	4	1.31927e+06	6.12033			JNJ-1802	20 mg/kg	4	392.651	2.59401			JNJ-1802	2 mg/kg	4	392.651	2.59401			JNJ-1802	0.2 mg/kg	4	392.651	2.59401			Vehicle	-	0	8	missing			JNJ-1802	30 mg/kg	0	7	1636.05	3.2138		JNJ-1802	30 mg/kg
10	5.50046	1.65507	1.58637	2.97369		Vehicle	-		866399	5.93772			JNJ-1802	20 mg/kg		392.651	2.59401			JNJ-1802	2 mg/kg		392.651	2.59401			JNJ-1802	0.2 mg/kg		392.651	2.59401			Vehicle	-	0	8	952642	5.97892		JNJ-1802	30 mg/kg	0	7	6544.19	3.81586		JNJ-1802	30 mg/kg
11	5.23925	1.87728	1.66319	2.31372		Vehicle	-		416969	5.6201			JNJ-1802	20 mg/kg		392.651	2.59401			JNJ-1802	2 mg/kg		392.651	2.59401			JNJ-1802	0.2 mg/kg		392.651	2.59401			Vehicle	-	0	8	450610	5.28806		JNJ-1802	30 mg/kg	0	7	9816.28	3.99195		JNJ-1802	30 mg/kg
						Vehicle	-		186817	5.27142	5.34177		JNJ-1802	20 mg/kg		392.651	2.59401	2.59401		JNJ-1802	2 mg/kg		392.651	2.59401	2.59401		JNJ-1802	0.2 mg/kg		10196.9	4.00847	3.1881		Vehicle	-	0	8	161836	5.14796		JNJ-1802	30 mg/kg	0	8	6544.19	3.81586		JNJ-1802	30 mg/kg
						Vehicle	-		40933.2	4.61208	0.622029		JNJ-1802	20 mg/kg		392.651	2.59401	4.74751e-16		JNJ-1802	2 mg/kg		392.651	2.59401	4.79671e-16		JNJ-1802	0.2 mg/kg		4957.35	3.69525	0.657181		Vehicle	-	0	8	182244	5.16788		JNJ-1802	30 mg/kg	0	8	19632.6	4.29298		JNJ-1802	30 mg/kg
						Vehicle	-		181613	5.25915			JNJ-1802	20 mg/kg		392.651	2.59401			JNJ-1802	2 mg/kg		392.651	2.59401			JNJ-1802	0.2 mg/kg		2860.11	3.45638			Vehicle	-	0	9	78914.4	4.89716		JNJ-1802	30 mg/kg	0	8	6544.19	3.81586		JNJ-1802	30 mg/kg
						Vehicle	-		398517	5.60045			JNJ-1802	20 mg/kg		392.651	2.59401			JNJ-1802	2 mg/kg		392.651	2.59401			JNJ-1802	0.2 mg/kg		392.651	2.59401			Vehicle	-	0	9	581129	5.76427		JNJ-1802	30 mg/kg	0	8	missing			JNJ-1802	30 mg/kg
						Vehicle	-		20555.5	4.31293			JNJ-1802	20 mg/kg		392.651	2.59401			JNJ-1802	2 mg/kg		missing				JNJ-1802	0.2 mg/kg		9303.3	3.96864			Vehicle	-	0	9	29988.6	4.47696		JNJ-1802	30 mg/kg	0	8	3272.09	3.51483		JNJ-1802	30 mg/kg
						Vehicle	-	5	161501	5.20818			JNJ-1802	20 mg/kg	5	392.651	2.59401			JNJ-1802	2 mg/kg	5	missing				JNJ-1802	0.2 mg/kg	5	81661.7	4.91202			Vehicle	-	0	9	93098.9	4.96894		JNJ-1802	30 mg/kg	0	9	1308.84	3.11689		JNJ-1802	30 mg/kg
						Vehicle	-		1.32438e+06	6.12201			JNJ-1802	20 mg/kg		7900.83	3.89767			JNJ-1802	2 mg/kg		392.651	2.59401			JNJ-1802	0.2 mg/kg		578504	5.76231			Vehicle	-	0	10	1308.84	3.11689		JNJ-1802	30 mg/kg	0	9	1636.05	3.2138		JNJ-1802	30 mg/kg
						Vehicle	-		108849	5.03682			JNJ-1802	20 mg/kg		392.651	2.59401			JNJ-1802	2 mg/kg		392.651	2.59401			JNJ-1802	0.2 mg/kg		44947.1	4.6527			Vehicle	-	0	10	10489.2	4.02074		JNJ-1802	30 mg/kg	0	9	1308.84	3.11689		JNJ-1802	30 mg/kg
						Vehicle	-		622634	5.79423	5.39193		JNJ-1802	20 mg/kg		392.651	2.59401	2.75697		JNJ-1802	2 mg/kg		392.651	2.59401	2.59401		JNJ-1802	0.2 mg/kg		114958	5.06054	5.08411		Vehicle	-	0	10	98069.2	4.99153		JNJ-1802	30 mg/kg	0	9	1308.84	3.11689		JNJ-1802	30 mg/kg
						Vehicle	-		734395	5.86593	0.61525		JNJ-1802	20 mg/kg		392.651	2.59401	0.460915		JNJ-1802	2 mg/kg		392.651	2.59401	4.86475e-16		JNJ-1802	0.2 mg/kg		101948	5.00838	0.411326		Vehicle	-	0	10	26119	4.41696		JNJ-1802	30 mg/kg	0	9	1308.84	3.11689		JNJ-1802	30 mg/kg
						Vehicle	-		18766	4.27337			JNJ-1802	20 mg/kg		392.651	2.59401			JNJ-1802	2 mg/kg		missing				JNJ-1802	0.2 mg/kg		45676.3	4.65969			Vehicle	-	0	10	34475.7	4.53751		JNJ-1802	30 mg/kg	0	10	1308.84	3.11689		JNJ-1802	30 mg/kg
						Vehicle	-		654767	5.81609			JNJ-1802	20 mg/kg		392.651	2.59401			JNJ-1802	2 mg/kg		392.651	2.59401			JNJ-1802	0.2 mg/kg		94602.2	4.9759			Vehicle	-	0	12	1308.84	3.11689		JNJ-1802	30 mg/kg	0	10	1963.26	3.29298		JNJ-1802	30 mg/kg
						Vehicle	-		104420	5.01878			JNJ-1802	20 mg/kg		392.651	2.59401			JNJ-1802	2 mg/kg		392.651	2.59401			JNJ-1802	0.2 mg/kg		437872	5.64135			Vehicle	-	0	12	24737.5	4.39336		JNJ-1802	30 mg/kg	0	10	1963.26	3.29298		JNJ-1802	30 mg/kg
						Vehicle	-	6	3.70663e+06	6.56898			JNJ-1802	20 mg/kg	6	392.651	2.59401			JNJ-1802	2 mg/kg	6	392.651	2.59401			JNJ-1802	0.2 mg/kg	6	44594.7	4.64928			Vehicle	-	0	12	1308.84	3.11689		JNJ-1802	30 mg/kg	0	10	1308.84	3.11689		JNJ-1802	30 mg/kg
						Vehicle	-		1.77912e+06	6.2502			JNJ-1802	20 mg/kg		392.651	2.59401			JNJ-1802	2 mg/kg		392.651	2.59401			JNJ-1802	0.2 mg/kg		26291.6	4.41982			Vehicle	-	0	12	1308.84	3.11689		JNJ-1802	30 mg/kg	0	10	1308.84	3.11689		JNJ-1802	30 mg/kg
						Vehicle	-		118986	5.0755			JNJ-1802	20 mg/kg		missing				JNJ-1802	2 mg/kg		392.651	2.59401			JNJ-1802	0.2 mg/kg		71599.7	4.85491			Vehicle	-	0	14	1308.84	3.11689		JNJ-1802	30 mg/kg	0	12	1308.84	3.11689		JNJ-1802	30 mg/kg
						Vehicle	-		94495.9	4.97541	5.29183		JNJ-1802	20 mg/kg		392.651	2.59401	2.59401		JNJ-1802	2 mg/kg		392.651	2.59401	2.59401		JNJ-1802	0.2 mg/kg		143203	5.15595	4.69338		Vehicle	-	0	14	1308.84	3.11689		JNJ-1802	30 mg/kg	0	12	1308.84	3.11689		JNJ-1802	30 mg/kg
						Vehicle	-		84001.7	4.92429	0.982955		JNJ-1802	20 mg/kg		392.651	2.59401	4.79671e-16		JNJ-1802	2 mg/kg		392.651	2.59401	4.79671e-16		JNJ-1802	0.2 mg/kg		23116.9	4.36393	0.445893		Vehicle	-	0	14	65832.3	4.81844		JNJ-1802	30 mg/kg	0	12	1308.84	3.11689		JNJ-1802	30 mg/kg
						Vehicle	-		50818.7	4.70602			JNJ-1802	20 mg/kg		392.651	2.59401			JNJ-1802	2 mg/kg		missing				JNJ-1802	0.2 mg/kg		183848	5.26446			Vehicle	-	0	14	missing			JNJ-1802	30 mg/kg	0	12	1308.84	3.11689		JNJ-1802	30 mg/kg
						Vehicle	-		4276.23	3.63106			JNJ-1802	20 mg/kg		392.651	2.59401			JNJ-1802	2 mg/kg		392.651	2.59401			JNJ-1802	0.2 mg/kg		82099	4.91434			Vehicle	-	0	14	14588.5	4.16401		JNJ-1802	30 mg/kg	0	12	1308.84	3.11689		JNJ-1802	30 mg/kg
						Vehicle	-		1.59639e+06	6.20314			JNJ-1802	20 mg/kg		392.651	2.59401			JNJ-1802	2 mg/kg		392.651	2.59401			JNJ-1802	0.2 mg/kg		8401.35	3.92435										JNJ-1802	30 mg/kg	0	14	1308.84	3.11689		JNJ-1802	30 mg/kg
						Vehicle	-	8	5597.47	3.74799			JNJ-1802	20 mg/kg	8	392.651	2.59401			JNJ-1802	2 mg/kg	8	missing				JNJ-1802	0.2 mg/kg	8	392.651	2.59401										JNJ-1802	30 mg/kg	0	14	1308.84	3.11689		JNJ-1802	30 mg/kg
						Vehicle	-		392.651	2.59401			JNJ-1802	20 mg/kg		392.651	2.59401			JNJ-1802	2 mg/kg		392.651	2.59401			JNJ-1802	0.2 mg/kg		424867	5.62825										JNJ-1802	30 mg/kg	0	14	1308.84	3.11689		JNJ-1802	30 mg/kg
						Vehicle	-		392.651	2.59401			JNJ-1802	20 mg/kg		392.651	2.59401			JNJ-1802	2 mg/kg		392.651	2.59401			JNJ-1802	0.2 mg/kg		missing											JNJ-1802	30 mg/kg	0	14	1570.61	3.19607		JNJ-1802	30 mg/kg
						Vehicle	-		392.651	2.59401	2.91031		JNJ-1802	20 mg/kg		392.651	2.59401	2.59401		JNJ-1802	2 mg/kg		392.651	2.59401	2.59401		JNJ-1802	0.2 mg/kg		392.651	2.59401	3.62946									JNJ-1802	30 mg/kg	0	14	4908.14	3.69092		JNJ-1802	30 mg/kg
						Vehicle	-		9341.95	3.97044	0.588687		JNJ-1802	20 mg/kg		392.651	2.59401	4.74751e-16		JNJ-1802	2 mg/kg		392.651	2.59401	4.79671e-16		JNJ-1802	0.2 mg/kg		592245	5.7725	1.60477
						Vehicle	-		392.651	2.59401			JNJ-1802	20 mg/kg		392.651	2.59401			JNJ-1802	2 mg/kg		392.651	2.59401			JNJ-1802	0.2 mg/kg		missing
						Vehicle	-		392.651	2.59401			JNJ-1802	20 mg/kg		392.651	2.59401			JNJ-1802	2 mg/kg		392.651	2.59401			JNJ-1802	0.2 mg/kg		392.651	2.59401
						Vehicle	-		392.651	2.59401			JNJ-1802	20 mg/kg		392.651	2.59401			JNJ-1802	2 mg/kg		392.651	2.59401			JNJ-1802	0.2 mg/kg		392.651	2.59401			Note: Data for Vehicle and JNJ-A07 for which treatment was started on d0 p.i. (=control groups) are depicted in panels g & h of Ext. Data Fig. 4!!
						Vehicle	-	11	392.651	2.59401			JNJ-1802	20 mg/kg	11	392.651	2.59401			JNJ-1802	2 mg/kg	11	392.651	2.59401			JNJ-1802	0.2 mg/kg	11	missing
						Vehicle	-		392.651	2.59401			JNJ-1802	20 mg/kg		missing				JNJ-1802	2 mg/kg		392.651	2.59401			JNJ-1802	0.2 mg/kg		392.651	2.59401
						Vehicle	-		392.651	2.59401			JNJ-1802	20 mg/kg		missing				JNJ-1802	2 mg/kg		392.651	2.59401			JNJ-1802	0.2 mg/kg		392.651	2.59401
						Vehicle	-		392.651	2.59401	2.59401		JNJ-1802	20 mg/kg		392.651	2.59401	2.59401		JNJ-1802	2 mg/kg		3012.79	3.47897	2.7415		JNJ-1802	0.2 mg/kg		392.651	2.59401	2.59401
						Vehicle	-		392.651	2.59401	4.79671e-16		JNJ-1802	20 mg/kg		392.651	2.59401	4.86475e-16		JNJ-1802	2 mg/kg		missing		0.361284		JNJ-1802	0.2 mg/kg		392.651	2.59401	4.86475e-16
						Vehicle	-		392.651	2.59401			JNJ-1802	20 mg/kg		392.651	2.59401			JNJ-1802	2 mg/kg		392.651	2.59401			JNJ-1802	0.2 mg/kg		392.651	2.59401
						Vehicle	-		missing				JNJ-1802	20 mg/kg		392.651	2.59401			JNJ-1802	2 mg/kg		392.651	2.59401			JNJ-1802	0.2 mg/kg		392.651	2.59401
						Vehicle	-		392.651	2.59401			JNJ-1802	20 mg/kg		392.651	2.59401			JNJ-1802	2 mg/kg		missing				JNJ-1802	0.2 mg/kg		missing
[truncated: 10 more columns]
