# Supplementary material for: Blocking NS3–NS4B interaction inhibits dengue virus in non-human primates
Source: Nature. 2023 Mar 15;615(7953):678–86. doi: 10.1038/s41586-023-05790-6 (PMC10033419; doi:10.1038/s41586-023-05790-6)
Supplement: Supplementary file 13 — Source Data Extended Data Fig. 5 [file 41586_2023_5790_MOESM13_ESM.xlsx]

## Sheet: Ext. Data Fig. 5
Ext. Data Fig. 5a- weight change														Ext. Data Fig. 5b-plasma profile															Ext. Data Fig. 5c-weight change														Ext. Data Fig. 5d- plasma profile
Weight change [%]
Dose	0 mg/kg	0 mg/kg	0 mg/kg	0.01 mg/kg	0.01 mg/kg	0.01 mg/kg	0.18 mg/kg	0.18 mg/kg	0.18 mg/kg	3 mg/kg	3 mg/kg	3 mg/kg			Dose	0.01 mg/kg	0.01 mg/kg	0.01 mg/kg		0.18 mg/kg	0.18 mg/kg	0.18 mg/kg		3 mg/kg	3 mg/kg	3 mg/kg				JNJ-1802						Vehicle								Females				Males
Animal code manuscript	R1	R2	R3	R4	R5	R6	R9	R8	R7	R10	R11	R12			Animal code manuscript	R5	R4	R6		R7	R9	R8		R10	R12	R11			Animal code mansucript	R12	R7	R11	R8	R9	R10	R1	R2	R3	R4	R5	R6		Animal code manuscript	R12	R11	R10		R7	R8
Original animal code	R03018	R11106	R12060	R04051	R01039	R12088	R10069	R12109	R09066	R09041	R13148	R10035			Original animal code	R01039	R04051	R12088		R09066	R10069	R12109		R09041	R10035	R13148			Original animal code	13U013	13U037	13U049	14U017	14U022	14U026	13U067	13U072	14U018	14U024	14U044	14U045		Original animal code	13U013	13U049	14U026		13U037	14U017
Day 1	-1.36054	0.950119	1.21251	1.85185	4.15473	6.73877	0.407609	4.10584	-1.18577	4.43548	3.75	0.949968		Day	Time	Concentration			Mean Conc.	Concentration			Mean Conc;	Concentration			Mean Conc.		Timepoint	Weight change (%)	Weight change (%)	Weight change (%)	Weight change (%)	Weight change (%)	Weight change (%)	Weight change (%)	Weight change (%)	Weight change (%)	Weight change (%)	Weight change (%)	Weight change (%)		Time	Concentration			Mean Conc. females	Concentration
Day 2	-3.28798	0.23753	0.829611	-0.87146	2.149	5.82363	0.679348	3.19343	-1.66008	1.20968	1.70455	1.45662		-1	0	0	0	0	0	0	0	0	0	0	0	0	0		Day -3	0	0	0	0	0	0	0	0	0	0	0	0		0	0	0	0	0	0	0
Day 3	-2.83447	0.316706	0.957243	-0.544662	n.d.	n.d.	-0.13587	n.d.	n.d.	1.20968	1.59091	n.d.		-1	1	0	0	0	0	0	0.0989	0.24	0.112967	2.16	4	6.57	4.24333		Day -3 + 4 hours	-1.02041	-1.95599	-1.07143	-3.22581	4.28571	-1.3289	-0.239234	0.657895	-1.84049	-0.589971	-1.75953	0.588235		1	1.2	NS	NS	1.2	NS	NS
Day 4	-3.28798	0.791766	0.191449	-0.108932	0.429799	5.90682	-0.13587	4.37956	-1.18577	0.806452	1.59091	0.759975		-1	2	0	0	0.062	0.0206667	0.0508	0.557	0.915	0.5076	7.93	41.7	88.8	46.1433		Day -2	1.02041	-2.20049	-0.357143	0.322581	4.28571	0.664452	1.19617	-0.986842	0	1.17994	-0.293255	0.588235		4	681	153	387	407	13.1	151
Day 5	-4.19501	0.554236	0.574346	-1.08932	-0.143266	5.57404	-0.815217	5.20073	-0.55336	0.504032	1.59091	0.633312		-1	4	0.131	0.104	0.165	0.133333	0.202	3.12	4.06	2.46067	15.2	116	433	188.067		Day -1	0.680272	-2.68949	11.4286	0.645161	4	3.32226	-0.239234	0	-1.22699	-0.589971	-0.879765	-0.294118		8	1150	583	728	820.333	454	481
Day 6	-4.42177	0.791766	0.701978	-1.52505	-2.65043	6.90516	-0.271739	4.10584	-2.37154	0.302419	2.27273	-0.569981		-1	6	0.27	0.268	0.49	0.342667	0.537	13.2	11.5	8.41233	59.9	194	481	244.967		Day 0*	-2.04082	-2.68949	-2.14286	-0.645161	1.42857	-0.996678	-1.91388	-7.56579	-3.37423	-0.884956	-3.81232	0.294118		24	501	364	442	435.667	370	349
Day 7	-5.3288	1.42518	0.701978	-1.30719	-2.5788	6.90516	0.407609	4.74453	-2.13439	0.806452	1.59091	-0.696643		-1	8	0.322	0.477	0.599	0.466	1.89	19.4	20.7	13.9967	98.5	309	428	278.5		Day 1	-2.72109	-2.93399	-0.357143	-0.322581	2	-1.99336	-1.91388	-1.97368	-3.68098	-0.884956	-3.51906	-1.76471		96	658	547	858	687.667	872	722
Day 8	-5.3288	0.791766	0.574346	-0.87146	-2.7937	14.8918	0	6.38686	-0.237154	2.41935	1.93182	-0.886637		-1	24	0.338	0.765	0.896	0.666333	5.31	10.8	14.6	10.2367	273	282	207	254		Day 2	-1.36054	-2.93399	17.1429	1.93548	2.28571	-0.996678	-1.19617	-1.97368	-2.45399	0.589971	-2.34604	-1.17647		144	906	678	1200	928	1050	788
Day 9	-4.30839	0.554236	1.08488	-0.326797	-2.65043	10.1498	-0.951087	5.47445	-1.58103	1.71371	1.36364	-0.253325		3	96	0.782	1.1	1.51	1.13067	17.7	12.7	8.96	13.12	311	336	366	337.667		Day 3	-2.04082	-2.93399	-0.357143	0.645161	2	-0.996678	-1.91388	-2.30263	-2.14724	0	-2.34604	-1.17647		216	916	692	1270	959.333	908	691
Day 10	-5.44218	-0.554236	0.893427	-1.63399	-3.15186	9.15141	-0.951087	5.65693	-2.21344	0.201613	1.36364	-1.07663		6	168	1.26	1.44	0.633	1.111	17.2	17.1	10.8	15.0333	465	426	487	459.333		Day 4	-2.04082	-2.68949	-1.07143	-0.645161	1.42857	-0.996678	-1.43541	-2.63158	-2.14724	0	-3.22581	-1.47059		288	913	804	1610	1109	981	637
Day 11	-7.48299	-1.346	-0.191449	-2.06972	-5.22923	5.82363	-2.30978	2.82847	-3.71542	-0.907258	-0.340909	-2.21659		7	192	1.28	1.17	0.561	1.00367	18.5	18.4	12.8	16.5667	495	549	453	499		Day 5	-1.02041	-2.68949	-0.714286	0.322581	3.14286	-1.3289	-0.717703	-1.64474	-2.14724	-0.294985	-2.6393	-1.76471		336	1080	716	1460	1085.33	998	719
Day 12	-9.18367	-2.29612	-1.02106	-4.90196	-6.87679	7.90349	-2.85326	1.27737	-3.47826	-1.20968	-0.227273	-1.45662		10	264	1.02	0.641	0.996	0.885667	20.6	19	11.2	16.9333	507	561	549	539		Day 6	-2.04082	-4.15648	0.714286	-0.645161	1.42857	-2.65781	-1.19617	-2.96053	-3.68098	-0.589971	-3.51906	-2.35294		338	1280	864	1750	1298	1070	821
Day 21	-4.7619	-1.18765	0.765795	-5.77342	-9.24069	7.40433	-9.64674	0.456204	-4.74308	-1.71371	0.795455	-1.0133		10	265	1.09	0.561	0.83	0.827	19.5	21.2	10.8	17.1667	487	439	528	484.667		Day 7	-2.04082	-3.42298	-1.07143	0	1.42857	-1.66113	-2.39234	-2.63158	-3.06748	-0.294985	-3.22581	-2.94118		341	1730	1350	1870	1650	1430	891
Day 28	-9.29705	-1.346	0.255265	-5.11983	-11.0315	5.15807	-3.80435	1.18613	-3.63636	-2.01613	1.25	0.0633312		10	266	1.23	0.554	0.844	0.876	18.2	17.6	11.8	15.8667	472	472	576	506.667		Day 8	-1.70068	-2.93399	-0.714286	-0.967742	1.14286	-1.66113	-2.63158	-0.657895	-2.76074	-0.294985	-1.75953	-2.05882		344	1610	1500	2240	1783.33	1870	1320
														10	268	1.29	0.688	0.888	0.955333	22.6	21.5	13.1	19.0667	648	441	843	644		Day 9	-3.06122	-4.40098	-2.14286	-1.29032	0.285714	-2.65781	-19.1388	-2.63158	-3.37423	-0.884956	-2.93255	-3.52941		360	873	847	1240	986.667	1090	752
														10	270	1.43	1.51	1.01	1.31667	28.6	25.2	15.2	23	1000	471	1060	843.667		Day 10	-2.04082	-2.93399	-0.714286	0.322581	0.857143	-1.99336	-0.956938	-0.328947	-0.920245	0.294985	-0.879765	-1.47059		432	78.1	73.4	235	128.833	195	80
														10	272	2.78	2.04	1.26	2.02667	32.1	22.5	18.7	24.4333	1130	858	1070	1019.33		Day 11	-1.02041	-2.93399	-1.07143	1.6129	1.42857	0	-1.43541	-0.657895	-1.53374	-0.294985	-1.75953	-0.588235
														10	288	4.65	0.832	0.908	2.13	25.4	14.7	12.8	17.6333	588	651	645	628		Day 14	-2.04082	-0.733496	-2.5	-7.09677	2.57143	-4.98339	-0.956938	1.64474	-1.84049	0.294985	-3.81232	-0.294118
																													Day 29	-0.340136	1.71149	5.35714	5.16129	2.85714	1.99336	-0.956938	5.92105	3.68098	4.42478	0	-2.05882
[truncated: 3 more columns]
