# Supplementary material for: Blocking NS3–NS4B interaction inhibits dengue virus in non-human primates
Source: Nature. 2023 Mar 15;615(7953):678–86. doi: 10.1038/s41586-023-05790-6 (PMC10033419; doi:10.1038/s41586-023-05790-6)
Supplement: Supplementary file 14 — Source Data Extended Data Table 1 [file 41586_2023_5790_MOESM14_ESM.xlsx]

## Sheet: Ext. Data Table 1
Ext. Data Table 1 - Antiviral activity of JNJ-1802 against various RNA and DNA viruses
JNJS	ASY_NAME	RESULT_TYPE	N_before_cleaning	N_after_cleaning	Mean	Median	Q1	Q3	Q1_Q3	StdDev_log	CI95	Minimum	Maximum	range
64281802-AAA	CHIKV-AVE-Huh7-CHIKV/S27	EC50 (nM)	1	1	>25000	>25000	>25000	>25000				>25000	>25000
64281802-AAA	CHIKV-AVE-Huh7-CHIKV/S27	EC90 (nM)	1	1	>25000	>25000	>25000	>25000				>25000	>25000
64281802-AAA	FLU-AVE-MDCK-ATP-A/PR8/1934	EC50 (nM)	1	1	>25000	>25000	>25000	>25000				>25000	>25000
64281802-AAA	FLU-AVE-MDCK-ATP-A/PR8/1934	EC90 (nM)	1	1	>25000	>25000	>25000	>25000				>25000	>25000
64281802-AAA	FLU-AVE-MDCK-ATP-TW	EC50 (nM)	1	1	>25000	>25000	>25000	>25000				>25000	>25000
64281802-AAA	FLU-AVE-MDCK-ATP-TW	EC90 (nM)	1	1	>25000	>25000	>25000	>25000				>25000	>25000
64281802-AAA	FLUB-AVE-MDCK-ATP-Singapore_MOI0.01	EC50 (nM)	1	1	>25000	>25000	>25000	>25000				>25000	>25000
64281802-AAA	FLUB-AVE-MDCK-ATP-Singapore_MOI0.01	EC90 (nM)	1	1	>25000	>25000	>25000	>25000				>25000	>25000
64281802-AAA	HBV-AVE-HepG2.117_intra	EC50 (nM)	2	2	9960	9960	9570	10400	9570 - 10400	0.024		9570	10400	9570 - 10400
64281802-AAA	HBV-AVE-HepG2.117_intra	EC90 (nM)	2	2	12500	12500	12400	12500	12400 - 12500	0.001		12400	12500	12400 - 12500
64281802-AAA	HCV-REP-HUH7LUC-NS3/5	EC50 (nM)	1	1	5450	5450	5450	5450				5450	5450
64281802-AAA	HCV-REP-HUH7LUC-NS3/5	EC90 (nM)	1	1	20300	20300	20300	20300				20300	20300
64281802-AAA	RSV-AVE-HELA-RSVEGFP-v2	EC50 (nM)	1	1	3180	3180	3180	3180				3180	3180
64281802-AAA	RSV-AVE-HELA-RSVEGFP-v2	EC90 (nM)	1	1	5460	5460	5460	5460				5460	5460
64281802-AAA	TOX-HELA	CC50 (nM)	1	1	3670	3670	3670	3670				3670	3670
64281802-AAA	TOX-HELA	CC90 (nM)	1	1	6020	6020	6020	6020				6020	6020
64281802-AAA	TOX-HepG2-4d-ATPlite	CC50 (nM)	1	1	1740	1740	1740	1740				1740	1740
64281802-AAA	TOX-HepG2-4d-ATPlite	CC90 (nM)	1	1	5500	5500	5500	5500				5500	5500
64281802-AAA	TOX-Huh7	CC50 (nM)	1	1	5230	5230	5230	5230				5230	5230
64281802-AAA	TOX-Huh7	CC90 (nM)	1	1	18800	18800	18800	18800				18800	18800
64281802-AAA	TOX-HUH7CMVLUC-ATP	CC50 (nM)	1	1	9340	9340	9340	9340				9340	9340
64281802-AAA	TOX-HUH7CMVLUC-ATP	CC90 (nM)	1	1	21700	21700	21700	21700				21700	21700
64281802-AAA	TOX-MDCK	CC50 (nM)	1	1	2630	2630	2630	2630				2630	2630
64281802-AAA	TOX-MDCK	CC90 (nM)	1	1	5380	5380	5380	5380				5380	5380
64281802-AAA	TOX-MT4LTRLUC	CC50 (nM)	1	1	8140	8140	8140	8140				8140	8140
64281802-AAA	TOX-MT4LTRLUC	CC90 (nM)	1	1	21200	21200	21200	21200				21200	21200
