# Supplementary material for: Blocking NS3–NS4B interaction inhibits dengue virus in non-human primates
Source: Nature. 2023 Mar 15;615(7953):678–86. doi: 10.1038/s41586-023-05790-6 (PMC10033419; doi:10.1038/s41586-023-05790-6)
Supplement: Supplementary file 15 — Source Data Extended Data Table 2 [file 41586_2023_5790_MOESM15_ESM.xlsx]

## Sheet: Extended Data Table 2
Ext. Data Table 2a										Ext. Data Table 2b-Mouse								Ext. Data Table 2c-Monkey
Pharmacokinetic Outcomes Mice	Pharmacokinetic Outcomes									Pharmacokinetic Outcomes Mice	Pharmacokinetic Outcomes								Monkey
Arm	Route	Dose (mg/kg)	AUCinf (h*ng/mL)	AUClast (h*ng/mL)	CL (mL/min/kg)	Cmax (ng/mL)	t1/2 (h)	Vdss (L/Kg)		Arm	Route	Dose (mg/kg)	AUClast (h*ng/mL)	Cmax (ng/mL)	tmax (h)	F (%)		JNJ-1802		0.01 mg/kga	0.18 mg/kga	3 mg/kga	6 mg/kgb
Arm 1	IV	2.5	8820+/-2570	8240+/-2350	4.97+/-1.26		6.17+/-0.227	2.51+/-0.553		Arm 2	PO	1	1520+/-213	119+/-26	5+/-1.73	46.1+/-6.47		After the first dose
										Arm 3	PO	3	5780+/-2760	501+/-149	5+/-1.73	58.5+/-27.9		Cmax (ng/mL)		0.67 ± 0.29	15.1 ± 8.5	354 ± 111	411 ± 99
										Arm 4	PO	10	35600+/-4220	2730+/-416	7	108+/-12.8		tmax (h)		24	2024-08-01	2024-06-01	8
Pharmacokinetic Outcomes Monkeys	Pharmacokinetic Outcomes									Arm 5	PO	30	120000+/-20800	7760+/-1050	6+/-1.73	121+/-21		AUC(0-24h) (ng.h/mL)		10.5 ± 3.8	227 ± 146	5,410 ± 2,030	6,800 ± 1,830
																		After the last dose
																		Cmax (ng/mL)		2.7 ± 1.8	25.3 ± 6.7	1,020 ± 143	1,490 ± 333
																		tmax (h)		2024-08-01	2022-08-06	8	8
																		AUC(0-24h) (ng.h/mL)		41.9 ± 25.4	491 ± 147	18,400 ± 2,040	26,900 ± 6,080
